# Supplementary material for: Effect of SARS-CoV-2 on semen parameters: A meta-analysis of 39 articles from 15 countries
Source: J Glob Health. 2024 Aug 30;14:05021. doi: 10.7189/jogh.14.05021 (PMC11364090; doi:10.7189/jogh.14.05021)
Supplement: Online Supplementary Document [file jogh-14-05021-s001.zip]

Archive with 2 entries (2 files):
- jogh-14-05021-s001.pdf
- jogh-14-05021-s002.xlsx
