# Supplementary material for: Effect of SARS-CoV-2 on semen parameters: A meta-analysis of 39 articles from 15 countries
Source: J Glob Health. 2024 Aug 30;14:05021. doi: 10.7189/jogh.14.05021 (PMC11364090; doi:10.7189/jogh.14.05021)
Supplement: Online Supplementary Document [file jogh-14-05021-s001.zip › jogh-14-05021-s002.xlsx]

## Sheet: Sperm volume
First author	Year	Country	Severity of case group	Follow-up status of case group	Sperm volume (mL)						DOI
					Case group			Control group
					Mean	SD	Total	Mean	SD	Total
Afsin M	2022	Turkey	Combined/Unclear	Combined/Unclear	3.1	1.46	80	2.9	1.24	80	10.30714/j-ebr.2022.163
Aksak T	2022	Turkey	Combined/Unclear	Long-term follow-up	3.5	1.42	100	3.42	1.62	100	10.1002/jmv.27971
Al-Alami ZM	2022	Jordan	Combined/Unclear	Combined/Unclear	2.83	1.11	113	2.83	1.11	241	10.3390/life12122076
Ali BR	2022	Iraq	Combined/Unclear	Combined/Unclear	4.167	17.029	186	3.542	6.018	132	10.1002/jcla.24568
Ali BR a	2022	Iraq	No symptom	Combined/Unclear	3.982	2.2	65	3.542	6.018	132	10.1002/jcla.24568
Ali BR b	2022	Iraq	Mild	Combined/Unclear	4.616	6.449	90	3.542	6.018	132	10.1002/jcla.24568
Ali BR c	2022	Iraq	Severe	Combined/Unclear	3.25	40.658	31	3.542	6.018	132	10.1002/jcla.24568
Can Balci MB	2023	Turkey	Combined/Unclear	Combined/Unclear	3.05	0.7	17	3.32	0.6	25	10.26355/eurrev_202301_30891
Deuel JW	2022	Switzerland	Combined/Unclear	Combined/Unclear	3.508	2.152	103	3.18	1.98	85	10.1016/S1473-3099(22)00449-2
Deuel JW a	2022	Switzerland	No symptom	Combined/Unclear	2.98	1.71	21	3.18	1.98	85	10.1016/S1473-3099(22)00449-2
Deuel JW b	2022	Switzerland	Combined/Unclear	Short-term follow-up	2.89	1.61	11	3.18	1.98	85	10.1016/S1473-3099(22)00449-2
Deuel JW c	2022	Switzerland	Combined/Unclear	Long-term follow-up	3.76	2.31	71	3.18	1.98	85	10.1016/S1473-3099(22)00449-2
Dil E	2023	Turkey	Combined/Unclear	Combined/Unclear	3.63	1.63	39	4.09	1.91	39	10.5281/zenodo.7581768
Edimiris P	2023	Germany	Mild	Short-term follow-up	3.16	1.66	25	3.7	2.08	12	10.1186/s12610-023-00190-2
Enikeev D	2022	Russia	Combined/Unclear	Combined/Unclear	2.417	1.54	81	2.8	1.5	44	10.1111/andr.13159
Enikeev D a	2022	Russia	Combined/Unclear	Short-term follow-up	2.6	1.71	44	2.8	1.5	44	10.1111/andr.13159
Enikeev D b	2022	Russia	Combined/Unclear	Long-term follow-up	2.2	1.3	37	2.8	1.5	44	10.1111/andr.13159
Erbay G	2021	Turkey	Combined/Unclear	Long-term follow-up	2.868	0.874	69	3.302	1.3	69	10.1111/andr.13019
Erbay G a	2021	Turkey	Mild	Long-term follow-up	3.08	0.8	26	3.24	1.6	26	10.1111/andr.13019
Erbay G b	2021	Turkey	Moderate	Long-term follow-up	2.74	0.9	43	3.34	1.1	43	10.1111/andr.13019
Ertas K	2022	Turkey	Combined/Unclear	Short-term follow-up	3.8	0.5	53	3.8	0.4	50	10.1111/and.14609
GamalEl Din SF	2023	Egypt	Combined/Unclear	Long-term follow-up	110.42	5321.66	40	7.53	21.72	20	10.1177/03915603231181723
Gul A	2021	Turkey	Combined/Unclear	Long-term follow-up	2.58	1.01	29	2.23	1.11	29	10.1159/000517925
Guo TH	2021	China	Combined/Unclear	Combined/Unclear	3.039	1.192	41	3.142	1.419	50	10.4103/aja.aja_31_21
Guo TH a	2021	China	Mild	Combined/Unclear	2.903	1.205	29	3.142	1.419	50	10.4103/aja.aja_31_21
Guo TH b	2021	China	Moderate	Combined/Unclear	3.6	1.042	10	3.142	1.419	50	10.4103/aja.aja_31_21
Guo TH c	2021	China	Severe	Combined/Unclear	2.2	1.131	2	3.142	1.419	50	10.4103/aja.aja_31_21
Guo TH d	2021	China	Combined/Unclear	Short-term follow-up	2.99	1.272	30	3.142	1.419	50	10.4103/aja.aja_31_21
Guo TH e	2021	China	Combined/Unclear	Long-term follow-up	3.438	0.978	8	3.142	1.419	50	10.4103/aja.aja_31_21
Hajizadeh Maleki B	2021	Iran	Combined/Unclear	Short-term follow-up	1.91	0.86	84	3.93	1.15	105	10.1530/REP-20-0382
Hallak J	2022	Brazil	Combined/Unclear	Short-term follow-up							10.1097/JU.0000000000002558.07
Hamarat MB	2022	Turkey	Combined/Unclear	Combined/Unclear	2.35	1.03	41	2.61	1.25	41	10.5489/cuaj.7292
Hamarat MB a	2022	Turkey	Combined/Unclear	Short-term follow-up	2.51	0.81	15	2.67	0.79	15	10.5489/cuaj.7292
Hamarat MB b	2022	Turkey	Combined/Unclear	Long-term follow-up	2.26	1.16	26	2.58	1.55	26	10.5489/cuaj.7292
Holtmann N	2020	Germany	Combined/Unclear	Short-term follow-up	2.325	1.072	16	2.51	1.1	14	10.1016/j.fertnstert.2020.05.028
Holtmann N a	2020	Germany	Mild	Short-term follow-up	2.5	1	14	2.51	1.1	14	10.1016/j.fertnstert.2020.05.028
Holtmann N b	2020	Germany	Moderate	Short-term follow-up	1.1	0.9	2	2.51	1.1	14	10.1016/j.fertnstert.2020.05.028
Hu B	2022	China	Combined/Unclear	Combined/Unclear	2.86	1.19	36	3.27	0.92	45	10.21037/tau-21-922
Hu B a	2022	China	Combined/Unclear	Short-term follow-up	2.73	1.26	31	3.27	0.92	45	10.21037/tau-21-922
Hu B b	2022	China	Combined/Unclear	Long-term follow-up	2.9	1.41	31	3.27	0.92	45	10.21037/tau-21-922
Jimenez-Lopez LA	2023	Mexico	Mild	Long-term follow-up	1.93	0.28	22	2.51	0.36	36	10.21037/tau-22-638
Kabalkin Y	2022	Israel	Mild	Combined/Unclear							10.3390/jcm11185265
Koc E	2021	Turkey	Mild	Short-term follow-up	2.82	1.12	21	3.52	2.32	21	10.1159/000517276
Lestari SW	2023	India	Combined/Unclear	Short-term follow-up							10.4103/aja202310
Li H	2020	China	Combined/Unclear	Short-term follow-up							10.1016/j.eclinm.2020.100604
Li H a	2020	China	Mild	Short-term follow-up							10.1016/j.eclinm.2020.100604
Li H b	2020	China	Moderate	Short-term follow-up							10.1016/j.eclinm.2020.100604
Ma L	2021	China	Combined/Unclear	Combined/Unclear	3.583	1.445	12	3.233	0.379	3	10.1002/jmv.26259
Ma L a	2021	China	Mild	Combined/Unclear	3.5	/	1	3.233	0.379	3	10.1002/jmv.26259
Ma L b	2021	China	Moderate	Combined/Unclear	3.591	1.515	11	3.233	0.379	3	10.1002/jmv.26259
Ma L c	2021	China	Combined/Unclear	Short-term follow-up	3.445	1.43	11	3.233	0.379	3	10.1002/jmv.26259
Ma L d	2021	China	Combined/Unclear	Long-term follow-up	5.1	/	1	3.233	0.379	3	10.1002/jmv.26259
Paoli D	2023	Italy	Combined/Unclear	Long-term follow-up	3.1	1.3	80	3.15	1.606	196	10.1007/s40618-022-01887-3
Pazir Y	2021	Turkey	Mild	Long-term follow-up	3.5	1.5	24	3.6	1.6	24	10.1111/and.14157
Piroozmanesh H	2021	Iran	Combined/Unclear	Combined/Unclear	2.8	0.9	60	3.1	1	40	10.5812/jjcmb.115390
Rafiee B	2021	Iran	Combined/Unclear	Combined/Unclear	2.9	0.6	200	3.5	0.9	200	10.4081/aiua.2021.4.465
Rafiee B a	2021	Iran	Combined/Unclear	Short-term follow-up	2.3	0.6	100	3.1	0.56	100	10.4081/aiua.2021.4.465
Rafiee B b	2021	Iran	Combined/Unclear	Long-term follow-up	4.02	0.18	100	3.1	0.56	100	10.4081/aiua.2021.4.465
Rafiee B c	2021	Iran	Combined/Unclear	Short-term follow-up	2.5	0.3	100	4.13	0.61	100	10.4081/aiua.2021.4.465
Rafiee B d	2021	Iran	Combined/Unclear	Long-term follow-up	4.44	1.32	100	4.13	0.61	100	10.4081/aiua.2021.4.465
Ruan Y	2021	China	Combined/Unclear	Combined/Unclear	3.01	1.22	55	3.39	1.64	145	10.1111/andr.12939
Ruan Y a	2021	China	Mild	Combined/Unclear	2.59	0.39	7	3.39	1.64	145	10.1111/andr.12939
Ruan Y b	2021	China	Moderate	Combined/Unclear	3.43	0.3	24	3.39	1.64	145	10.1111/andr.12939
Ruan Y c	2021	China	Severe	Combined/Unclear	2.83	0.18	24	3.39	1.64	145	10.1111/andr.12939
Ruan Y d	2021	China	Combined/Unclear	Short-term follow-up	3.25	1.33	35	3.39	1.64	145	10.1111/andr.12939
Ruan Y e	2021	China	Combined/Unclear	Long-term follow-up	2.72	1	20	3.39	1.64	145	10.1111/andr.12939
Saeed AMHM	2022	Iraq	Combined/Unclear	Combined/Unclear	4.1	1.6	30	4.2	1.8	30	10.31838/hiv22.02.628
Sharma DS	2022	India	Combined/Unclear	Long-term follow-up	1.5	0.47	20	3	0.47	20	10.1093/humrep/deac104.019
Shcherbitskaia AD	2022	Russia	Combined/Unclear	Long-term follow-up	4.268	2.655	17	3.672	1.556	22	10.3390/ijms231710060
Stigliani S	2023	Italy	Combined/Unclear	Long-term follow-up	2.65	0.65	20	2.75	0.65	20	10.3389/frph.2022.1114308
Swan R	2021	Canada	Combined/Unclear	Combined/Unclear	3.96	2.368	10	4.44	2.07	5	10.1016/j.fertnstert.2021.07.252
Swan R a	2021	Canada	Combined/Unclear	Short-term follow-up	3.98	2.42	5	4.44	2.07	5	10.1016/j.fertnstert.2021.07.252
Swan R b	2021	Canada	Combined/Unclear	Long-term follow-up	3.94	2.6	5	4.44	2.07	5	10.1016/j.fertnstert.2021.07.252
Temiz MZ	2021	Turkey	Combined/Unclear	Short-term follow-up							10.1111/and.13912
Wang M	2022	China	Combined/Unclear	Combined/Unclear	2.99	1.07	26	2.8	1.04	26	10.1186/s12958-022-00918-1
Yazici MGK	2022	Turkey	Combined/Unclear	Combined/Unclear	3.985	2.092	13	3.946	1.991	13	10.1016/j.fertnstert.2022.08.435
Yildirim O	2022	Iran	Combined/Unclear	Long-term follow-up	3.7	1.72	25	4.31	1.74	25	10.1016/j.jsxm.2022.10.127

## Sheet: Sperm concentration 
First author	Year	Country	Severity of case group	Follow-up status of case group	Sperm concentration (10^6n/mL)						DOI
					Case group			Control group
					Mean	SD	Total	Mean	SD	Total
Afsin M	2022	Turkey	Combined/Unclear	Combined/Unclear	43.71	32.64	80	50.42	45.89	80	10.30714/j-ebr.2022.163
Aksak T	2022	Turkey	Combined/Unclear	Long-term follow-up	31.78	32.09	100	48.19	36.24	100	10.1002/jmv.27971
Al-Alami ZM	2022	Jordan	Combined/Unclear	Combined/Unclear	35.88	32.32	113	28.33	28.17	241	10.3390/life12122076
Ali BR	2022	Iraq	Combined/Unclear	Combined/Unclear							10.1002/jcla.24568
Ali BR a	2022	Iraq	No symptom	Combined/Unclear							10.1002/jcla.24568
Ali BR b	2022	Iraq	Mild	Combined/Unclear							10.1002/jcla.24568
Ali BR c	2022	Iraq	Severe	Combined/Unclear							10.1002/jcla.24568
Can Balci MB	2023	Turkey	Combined/Unclear	Combined/Unclear	41.59	17.4	17	58.8	21.9	25	10.26355/eurrev_202301_30891
Deuel JW	2022	Switzerland	Combined/Unclear	Combined/Unclear							10.1016/S1473-3099(22)00449-2
Deuel JW a	2022	Switzerland	No symptom	Combined/Unclear							10.1016/S1473-3099(22)00449-2
Deuel JW b	2022	Switzerland	Combined/Unclear	Short-term follow-up							10.1016/S1473-3099(22)00449-2
Deuel JW c	2022	Switzerland	Combined/Unclear	Long-term follow-up							10.1016/S1473-3099(22)00449-2
Dil E	2023	Turkey	Combined/Unclear	Combined/Unclear							10.5281/zenodo.7581768
Edimiris P	2023	Germany	Mild	Short-term follow-up	67.62	79.83	25	72.33	50	12	10.1186/s12610-023-00190-2
Enikeev D	2022	Russia	Combined/Unclear	Combined/Unclear	119.307	98.078	81	76.3	53.1	44	10.1111/andr.13159
Enikeev D a	2022	Russia	Combined/Unclear	Short-term follow-up	128.9	98.15	44	76.3	53.1	44	10.1111/andr.13159
Enikeev D b	2022	Russia	Combined/Unclear	Long-term follow-up	107.9	98.1	37	76.3	53.1	44	10.1111/andr.13159
Erbay G	2021	Turkey	Combined/Unclear	Long-term follow-up	29.873	15.499	69	33.966	13.596	69	10.1111/andr.13019
Erbay G a	2021	Turkey	Mild	Long-term follow-up	28.62	12.4	26	32.24	12.8	26	10.1111/andr.13019
Erbay G b	2021	Turkey	Moderate	Long-term follow-up	30.63	17.2	43	35.01	14.1	43	10.1111/andr.13019
Ertas K	2022	Turkey	Combined/Unclear	Short-term follow-up	23.4	12.3	53	28.4	10.9	50	10.1111/and.14609
GamalEl Din SF	2023	Egypt	Combined/Unclear	Long-term follow-up	103.4	221.2	40	136.52	559.59	20	10.1177/03915603231181723
Gul A	2021	Turkey	Combined/Unclear	Long-term follow-up	47.52	60.84	29	39.67	40.45	29	10.1159/000517925
Guo TH	2021	China	Combined/Unclear	Combined/Unclear	65.9	46.714	41	98.948	66.759	50	10.4103/aja.aja_31_21
Guo TH a	2021	China	Mild	Combined/Unclear	64.945	41.792	29	98.948	66.759	50	10.4103/aja.aja_31_21
Guo TH b	2021	China	Moderate	Combined/Unclear	74.64	61.523	10	98.948	66.759	50	10.4103/aja.aja_31_21
Guo TH c	2021	China	Severe	Combined/Unclear	36.04	41.776	2	98.948	66.759	50	10.4103/aja.aja_31_21
Guo TH d	2021	China	Combined/Unclear	Short-term follow-up	55.6	37.926	30	98.948	66.759	50	10.4103/aja.aja_31_21
Guo TH e	2021	China	Combined/Unclear	Long-term follow-up	113.71	53.951	8	98.948	66.759	50	10.4103/aja.aja_31_21
Hajizadeh Maleki B	2021	Iran	Combined/Unclear	Short-term follow-up	10.65	2.34	84	54.84	9.03	105	10.1530/REP-20-0382
Hallak J	2022	Brazil	Combined/Unclear	Short-term follow-up							10.1097/JU.0000000000002558.07
Hamarat MB	2022	Turkey	Combined/Unclear	Combined/Unclear	17.86	16.82	41	30.15	24.12	41	10.5489/cuaj.7292
Hamarat MB a	2022	Turkey	Combined/Unclear	Short-term follow-up	9.33	5.66	15	28.66	31.18	15	10.5489/cuaj.7292
Hamarat MB b	2022	Turkey	Combined/Unclear	Long-term follow-up	31.03	17.78	26	45.67	25.72	26	10.5489/cuaj.7292
Holtmann N	2020	Germany	Combined/Unclear	Short-term follow-up	87.913	52.16	16	89.5	69.6	14	10.1016/j.fertnstert.2020.05.028
Holtmann N a	2020	Germany	Mild	Short-term follow-up	95.9	50.5	14	89.5	69.6	14	10.1016/j.fertnstert.2020.05.028
Holtmann N b	2020	Germany	Moderate	Short-term follow-up	32	22.6	2	89.5	69.6	14	10.1016/j.fertnstert.2020.05.028
Hu B	2022	China	Combined/Unclear	Combined/Unclear	70.41	47.31	36	64.09	26.89	45	10.21037/tau-21-922
Hu B a	2022	China	Combined/Unclear	Short-term follow-up	67.07	34.45	31	64.09	26.89	45	10.21037/tau-21-922
Hu B b	2022	China	Combined/Unclear	Long-term follow-up	60.65	26.96	31	64.09	26.89	45	10.21037/tau-21-922
Jimenez-Lopez LA	2023	Mexico	Mild	Long-term follow-up	42.18	7.25	22	60.75	4.5	36	10.21037/tau-22-638
Kabalkin Y	2022	Israel	Mild	Combined/Unclear	12.7	16.07	11	19.4	18.3	11	10.3390/jcm11185265
Koc E	2021	Turkey	Mild	Short-term follow-up	46.68	39.46	21	53.95	46.52	21	10.1159/000517276
Lestari SW	2023	India	Combined/Unclear	Short-term follow-up	20.1	24.6	20	36.1	27.1	20	10.4103/aja202310
Li H	2020	China	Combined/Unclear	Short-term follow-up	30.909	34.824	23	56.768	39.541	22	10.1016/j.eclinm.2020.100604
Li H a	2020	China	Mild	Short-term follow-up	20.678	14.226	9	56.768	39.541	22	10.1016/j.eclinm.2020.100604
Li H b	2020	China	Moderate	Short-term follow-up	37.486	42.529	14	56.768	39.541	22	10.1016/j.eclinm.2020.100604
Ma L	2021	China	Combined/Unclear	Combined/Unclear	65.5	42.376	12	51.367	34.644	3	10.1002/jmv.26259
Ma L a	2021	China	Mild	Combined/Unclear	50.2	/	1	51.367	34.644	3	10.1002/jmv.26259
Ma L b	2021	China	Moderate	Combined/Unclear	66.891	44.157	11	51.367	34.644	3	10.1002/jmv.26259
Ma L c	2021	China	Combined/Unclear	Short-term follow-up	66.918	44.145	11	51.367	34.644	3	10.1002/jmv.26259
Ma L d	2021	China	Combined/Unclear	Long-term follow-up	49.9	/	1	51.367	34.644	3	10.1002/jmv.26259
Paoli D	2023	Italy	Combined/Unclear	Long-term follow-up	72.6	46.4	80	75.4	78.947	196	10.1007/s40618-022-01887-3
Pazir Y	2021	Turkey	Mild	Long-term follow-up	35.3	20.2	24	42.6	18	24	10.1111/and.14157
Piroozmanesh H	2021	Iran	Combined/Unclear	Combined/Unclear	70.9	63.9	60	105.9	41.1	40	10.5812/jjcmb.115390
Rafiee B	2021	Iran	Combined/Unclear	Combined/Unclear	68.7	53.6	200	115.1	35.1	200	10.4081/aiua.2021.4.465
Rafiee B a	2021	Iran	Combined/Unclear	Short-term follow-up	61.7	53.6	100	115	32.5	100	10.4081/aiua.2021.4.465
Rafiee B b	2021	Iran	Combined/Unclear	Long-term follow-up	98.7	44.5	100	115	32.5	100	10.4081/aiua.2021.4.465
Rafiee B c	2021	Iran	Combined/Unclear	Short-term follow-up	58.8	25.1	100	110	21.42	100	10.4081/aiua.2021.4.465
Rafiee B d	2021	Iran	Combined/Unclear	Long-term follow-up	63.54	54.21	100	110	21.42	100	10.4081/aiua.2021.4.465
Ruan Y	2021	China	Combined/Unclear	Combined/Unclear	66.41	31.82	55	81.34	50.6	145	10.1111/andr.12939
Ruan Y a	2021	China	Mild	Combined/Unclear	82.06	36.16	7	81.34	50.6	145	10.1111/andr.12939
Ruan Y b	2021	China	Moderate	Combined/Unclear	70.18	34.52	24	81.34	50.6	145	10.1111/andr.12939
Ruan Y c	2021	China	Severe	Combined/Unclear	57.27	26.57	24	81.34	50.6	145	10.1111/andr.12939
Ruan Y d	2021	China	Combined/Unclear	Short-term follow-up	71.08	30.46	35	81.34	50.6	145	10.1111/andr.12939
Ruan Y e	2021	China	Combined/Unclear	Long-term follow-up	57.18	33.7	20	81.34	50.6	145	10.1111/andr.12939
Saeed AMHM	2022	Iraq	Combined/Unclear	Combined/Unclear	52.2	15.2	30	55.1	16.2	30	10.31838/hiv22.02.628
Sharma DS	2022	India	Combined/Unclear	Long-term follow-up							10.1093/humrep/deac104.019
Shcherbitskaia AD	2022	Russia	Combined/Unclear	Long-term follow-up	103.98	47.831	17	126.163	126.862	22	10.3390/ijms231710060
Stigliani S	2023	Italy	Combined/Unclear	Long-term follow-up	42.36	33.17	20	27.19	12.76	20	10.3389/frph.2022.1114308
Swan R	2021	Canada	Combined/Unclear	Combined/Unclear	51.31	21.729	10	43.49	4.53	5	10.1016/j.fertnstert.2021.07.252
Swan R a	2021	Canada	Combined/Unclear	Short-term follow-up	50.2	20.91	5	43.49	4.53	5	10.1016/j.fertnstert.2021.07.252
Swan R b	2021	Canada	Combined/Unclear	Long-term follow-up	52.42	24.94	5	43.49	4.53	5	10.1016/j.fertnstert.2021.07.252
Temiz MZ	2021	Turkey	Combined/Unclear	Short-term follow-up	51.05	36.297	20	41	36.3	10	10.1111/and.13912
Wang M	2022	China	Combined/Unclear	Combined/Unclear	62.53	48.56	26	89.62	79.04	26	10.1186/s12958-022-00918-1
Yazici MGK	2022	Turkey	Combined/Unclear	Combined/Unclear	64.863	43.966	13	53.869	37.868	13	10.1016/j.fertnstert.2022.08.435
Yildirim O	2022	Iran	Combined/Unclear	Long-term follow-up	20	14.94	25	27.84	20.92	25	10.1016/j.jsxm.2022.10.127

## Sheet: Total sperm count
First author	Year	Country	Severity of case group	Follow-up status of case group	Total sperm count (10^6n)						DOI
					Case group			Control group
					Mean	SD	Total	Mean	SD	Total
Afsin M	2022	Turkey	Combined/Unclear	Combined/Unclear	124.17	102.29	80	136.4	168.04	80	10.30714/j-ebr.2022.163
Aksak T	2022	Turkey	Combined/Unclear	Long-term follow-up							10.1002/jmv.27971
Al-Alami ZM	2022	Jordan	Combined/Unclear	Combined/Unclear	127.88	208	113	103.37	111.13	241	10.3390/life12122076
Ali BR	2022	Iraq	Combined/Unclear	Combined/Unclear	38.052	48.792	186	36.848	21.397	132	10.1002/jcla.24568
Ali BR a	2022	Iraq	No symptom	Combined/Unclear	38	19.688	65	36.848	21.397	132	10.1002/jcla.24568
Ali BR b	2022	Iraq	Mild	Combined/Unclear	48.268	65.052	90	36.848	21.397	132	10.1002/jcla.24568
Ali BR c	2022	Iraq	Severe	Combined/Unclear	8.5	9.192	31	36.848	21.397	132	10.1002/jcla.24568
Can Balci MB	2023	Turkey	Combined/Unclear	Combined/Unclear							10.26355/eurrev_202301_30891
Deuel JW	2022	Switzerland	Combined/Unclear	Combined/Unclear							10.1016/S1473-3099(22)00449-2
Deuel JW a	2022	Switzerland	No symptom	Combined/Unclear							10.1016/S1473-3099(22)00449-2
Deuel JW b	2022	Switzerland	Combined/Unclear	Short-term follow-up							10.1016/S1473-3099(22)00449-2
Deuel JW c	2022	Switzerland	Combined/Unclear	Long-term follow-up							10.1016/S1473-3099(22)00449-2
Dil E	2023	Turkey	Combined/Unclear	Combined/Unclear	135.53	160.21	39	151.7	148.3	39	10.5281/zenodo.7581768
Edimiris P	2023	Germany	Mild	Short-term follow-up	167.51	147.5	25	586.2	1543.54	12	10.1186/s12610-023-00190-2
Enikeev D	2022	Russia	Combined/Unclear	Combined/Unclear	291.279	312.084	81	223.5	205.1	44	10.1111/andr.13159
Enikeev D a	2022	Russia	Combined/Unclear	Short-term follow-up	349.2	363.7	44	223.5	205.1	44	10.1111/andr.13159
Enikeev D b	2022	Russia	Combined/Unclear	Long-term follow-up	222.4	222.4	37	223.5	205.1	44	10.1111/andr.13159
Erbay G	2021	Turkey	Combined/Unclear	Long-term follow-up	84.799	75.064	69	105.558	90.741	69	10.1111/andr.13019
Erbay G a	2021	Turkey	Mild	Long-term follow-up	75.57	58.53	26	90.72	85.39	26	10.1111/andr.13019
Erbay G b	2021	Turkey	Moderate	Long-term follow-up	90.38	83.66	43	114.53	93.66	43	10.1111/andr.13019
Ertas K	2022	Turkey	Combined/Unclear	Short-term follow-up							10.1111/and.14609
GamalEl Din SF	2023	Egypt	Combined/Unclear	Long-term follow-up							10.1177/03915603231181723
Gul A	2021	Turkey	Combined/Unclear	Long-term follow-up	100.8	107.01	29	77.88	75.61	29	10.1159/000517925
Guo TH	2021	China	Combined/Unclear	Combined/Unclear	210.366	193.16	41	291.534	245.857	50	10.4103/aja.aja_31_21
Guo TH a	2021	China	Mild	Combined/Unclear	178.976	168.987	29	291.534	245.857	50	10.4103/aja.aja_31_21
Guo TH b	2021	China	Moderate	Combined/Unclear	286	251.587	10	291.534	245.857	50	10.4103/aja.aja_31_21
Guo TH c	2021	China	Severe	Combined/Unclear	102.85	132.724	2	291.534	245.857	50	10.4103/aja.aja_31_21
Guo TH d	2021	China	Combined/Unclear	Short-term follow-up	150.72	122.444	30	291.534	245.857	50	10.4103/aja.aja_31_21
Guo TH e	2021	China	Combined/Unclear	Long-term follow-up	425.5	277.153	8	291.534	245.857	50	10.4103/aja.aja_31_21
Hajizadeh Maleki B	2021	Iran	Combined/Unclear	Short-term follow-up	20	3.33	84	215.76	50	105	10.1530/REP-20-0382
Hallak J	2022	Brazil	Combined/Unclear	Short-term follow-up							10.1097/JU.0000000000002558.07
Hamarat MB	2022	Turkey	Combined/Unclear	Combined/Unclear	43.56	45.48	41	92.94	83.64	41	10.5489/cuaj.7292
Hamarat MB a	2022	Turkey	Combined/Unclear	Short-term follow-up	28.06	25.73	15	81.25	80.03	15	10.5489/cuaj.7292
Hamarat MB b	2022	Turkey	Combined/Unclear	Long-term follow-up	54.27	50.69	26	102.68	94.51	26	10.5489/cuaj.7292
Holtmann N	2020	Germany	Combined/Unclear	Short-term follow-up							10.1016/j.fertnstert.2020.05.028
Holtmann N a	2020	Germany	Mild	Short-term follow-up							10.1016/j.fertnstert.2020.05.028
Holtmann N b	2020	Germany	Moderate	Short-term follow-up							10.1016/j.fertnstert.2020.05.028
Hu B	2022	China	Combined/Unclear	Combined/Unclear	165.72	105.12	36	238.86	180.42	45	10.21037/tau-21-922
Hu B a	2022	China	Combined/Unclear	Short-term follow-up	182.29	107.98	31	238.86	180.42	45	10.21037/tau-21-922
Hu B b	2022	China	Combined/Unclear	Long-term follow-up	181.48	137	31	238.86	180.42	45	10.21037/tau-21-922
Jimenez-Lopez LA	2023	Mexico	Mild	Long-term follow-up							10.21037/tau-22-638
Kabalkin Y	2022	Israel	Mild	Combined/Unclear							10.3390/jcm11185265
Koc E	2021	Turkey	Mild	Short-term follow-up	176.35	270.63	21	238.52	334.22	21	10.1159/000517276
Lestari SW	2023	India	Combined/Unclear	Short-term follow-up							10.4103/aja202310
Li H	2020	China	Combined/Unclear	Short-term follow-up							10.1016/j.eclinm.2020.100604
Li H a	2020	China	Mild	Short-term follow-up							10.1016/j.eclinm.2020.100604
Li H b	2020	China	Moderate	Short-term follow-up							10.1016/j.eclinm.2020.100604
Ma L	2021	China	Combined/Unclear	Combined/Unclear							10.1002/jmv.26259
Ma L a	2021	China	Mild	Combined/Unclear							10.1002/jmv.26259
Ma L b	2021	China	Moderate	Combined/Unclear							10.1002/jmv.26259
Ma L c	2021	China	Combined/Unclear	Short-term follow-up							10.1002/jmv.26259
Ma L d	2021	China	Combined/Unclear	Long-term follow-up							10.1002/jmv.26259
Paoli D	2023	Italy	Combined/Unclear	Long-term follow-up	221.3	151.8	80	218.3	270.174	196	10.1007/s40618-022-01887-3
Pazir Y	2021	Turkey	Mild	Long-term follow-up							10.1111/and.14157
Piroozmanesh H	2021	Iran	Combined/Unclear	Combined/Unclear							10.5812/jjcmb.115390
Rafiee B	2021	Iran	Combined/Unclear	Combined/Unclear							10.4081/aiua.2021.4.465
Rafiee B a	2021	Iran	Combined/Unclear	Short-term follow-up							10.4081/aiua.2021.4.465
Rafiee B b	2021	Iran	Combined/Unclear	Long-term follow-up							10.4081/aiua.2021.4.465
Rafiee B c	2021	Iran	Combined/Unclear	Short-term follow-up							10.4081/aiua.2021.4.465
Rafiee B d	2021	Iran	Combined/Unclear	Long-term follow-up							10.4081/aiua.2021.4.465
Ruan Y	2021	China	Combined/Unclear	Combined/Unclear	197.4	123.8	55	261.4	189.2	145	10.1111/andr.12939
Ruan Y a	2021	China	Mild	Combined/Unclear	201.01	35.07	7	261.4	189.2	145	10.1111/andr.12939
Ruan Y b	2021	China	Moderate	Combined/Unclear	233.34	30.77	24	261.4	189.2	145	10.1111/andr.12939
Ruan Y c	2021	China	Severe	Combined/Unclear	161.34	18.29	24	261.4	189.2	145	10.1111/andr.12939
Ruan Y d	2021	China	Combined/Unclear	Short-term follow-up	223.8	126.9	35	261.4	189.2	145	10.1111/andr.12939
Ruan Y e	2021	China	Combined/Unclear	Long-term follow-up	152.1	104.8	20	261.4	189.2	145	10.1111/andr.12939
Saeed AMHM	2022	Iraq	Combined/Unclear	Combined/Unclear							10.31838/hiv22.02.628
Sharma DS	2022	India	Combined/Unclear	Long-term follow-up	5.33	6.67	20	48.77	32.2	20	10.1093/humrep/deac104.019
Shcherbitskaia AD	2022	Russia	Combined/Unclear	Long-term follow-up							10.3390/ijms231710060
Stigliani S	2023	Italy	Combined/Unclear	Long-term follow-up							10.3389/frph.2022.1114308
Swan R	2021	Canada	Combined/Unclear	Combined/Unclear							10.1016/j.fertnstert.2021.07.252
Swan R a	2021	Canada	Combined/Unclear	Short-term follow-up							10.1016/j.fertnstert.2021.07.252
Swan R b	2021	Canada	Combined/Unclear	Long-term follow-up							10.1016/j.fertnstert.2021.07.252
Temiz MZ	2021	Turkey	Combined/Unclear	Short-term follow-up	68.65	44.232	20	48	147.25	10	10.1111/and.13912
Wang M	2022	China	Combined/Unclear	Combined/Unclear	200.69	105.48	26	249.61	202.88	26	10.1186/s12958-022-00918-1
Yazici MGK	2022	Turkey	Combined/Unclear	Combined/Unclear							10.1016/j.fertnstert.2022.08.435
Yildirim O	2022	Iran	Combined/Unclear	Long-term follow-up							10.1016/j.jsxm.2022.10.127

## Sheet: Motile sperm count
First author	Year	Country	Severity of case group	Follow-up status of case group	Motile sperm count (10^6n)						DOI
					Case group			Control group
					Mean	SD	Total	Mean	SD	Total
Afsin M	2022	Turkey	Combined/Unclear	Combined/Unclear							10.30714/j-ebr.2022.163
Aksak T	2022	Turkey	Combined/Unclear	Long-term follow-up							10.1002/jmv.27971
Al-Alami ZM	2022	Jordan	Combined/Unclear	Combined/Unclear							10.3390/life12122076
Ali BR	2022	Iraq	Combined/Unclear	Combined/Unclear							10.1002/jcla.24568
Ali BR a	2022	Iraq	No symptom	Combined/Unclear							10.1002/jcla.24568
Ali BR b	2022	Iraq	Mild	Combined/Unclear							10.1002/jcla.24568
Ali BR c	2022	Iraq	Severe	Combined/Unclear							10.1002/jcla.24568
Can Balci MB	2023	Turkey	Combined/Unclear	Combined/Unclear							10.26355/eurrev_202301_30891
Deuel JW	2022	Switzerland	Combined/Unclear	Combined/Unclear							10.1016/S1473-3099(22)00449-2
Deuel JW a	2022	Switzerland	No symptom	Combined/Unclear							10.1016/S1473-3099(22)00449-2
Deuel JW b	2022	Switzerland	Combined/Unclear	Short-term follow-up							10.1016/S1473-3099(22)00449-2
Deuel JW c	2022	Switzerland	Combined/Unclear	Long-term follow-up							10.1016/S1473-3099(22)00449-2
Dil E	2023	Turkey	Combined/Unclear	Combined/Unclear							10.5281/zenodo.7581768
Edimiris P	2023	Germany	Mild	Short-term follow-up							10.1186/s12610-023-00190-2
Enikeev D	2022	Russia	Combined/Unclear	Combined/Unclear							10.1111/andr.13159
Enikeev D a	2022	Russia	Combined/Unclear	Short-term follow-up							10.1111/andr.13159
Enikeev D b	2022	Russia	Combined/Unclear	Long-term follow-up							10.1111/andr.13159
Erbay G	2021	Turkey	Combined/Unclear	Long-term follow-up							10.1111/andr.13019
Erbay G a	2021	Turkey	Mild	Long-term follow-up							10.1111/andr.13019
Erbay G b	2021	Turkey	Moderate	Long-term follow-up							10.1111/andr.13019
Ertas K	2022	Turkey	Combined/Unclear	Short-term follow-up							10.1111/and.14609
GamalEl Din SF	2023	Egypt	Combined/Unclear	Long-term follow-up							10.1177/03915603231181723
Gul A	2021	Turkey	Combined/Unclear	Long-term follow-up							10.1159/000517925
Guo TH	2021	China	Combined/Unclear	Combined/Unclear							10.4103/aja.aja_31_21
Guo TH a	2021	China	Mild	Combined/Unclear							10.4103/aja.aja_31_21
Guo TH b	2021	China	Moderate	Combined/Unclear							10.4103/aja.aja_31_21
Guo TH c	2021	China	Severe	Combined/Unclear							10.4103/aja.aja_31_21
Guo TH d	2021	China	Combined/Unclear	Short-term follow-up							10.4103/aja.aja_31_21
Guo TH e	2021	China	Combined/Unclear	Long-term follow-up							10.4103/aja.aja_31_21
Hajizadeh Maleki B	2021	Iran	Combined/Unclear	Short-term follow-up							10.1530/REP-20-0382
Hallak J	2022	Brazil	Combined/Unclear	Short-term follow-up							10.1097/JU.0000000000002558.07
Hamarat MB	2022	Turkey	Combined/Unclear	Combined/Unclear							10.5489/cuaj.7292
Hamarat MB a	2022	Turkey	Combined/Unclear	Short-term follow-up							10.5489/cuaj.7292
Hamarat MB b	2022	Turkey	Combined/Unclear	Long-term follow-up							10.5489/cuaj.7292
Holtmann N	2020	Germany	Combined/Unclear	Short-term follow-up							10.1016/j.fertnstert.2020.05.028
Holtmann N a	2020	Germany	Mild	Short-term follow-up							10.1016/j.fertnstert.2020.05.028
Holtmann N b	2020	Germany	Moderate	Short-term follow-up							10.1016/j.fertnstert.2020.05.028
Hu B	2022	China	Combined/Unclear	Combined/Unclear							10.21037/tau-21-922
Hu B a	2022	China	Combined/Unclear	Short-term follow-up							10.21037/tau-21-922
Hu B b	2022	China	Combined/Unclear	Long-term follow-up							10.21037/tau-21-922
Jimenez-Lopez LA	2023	Mexico	Mild	Long-term follow-up							10.21037/tau-22-638
Kabalkin Y	2022	Israel	Mild	Combined/Unclear							10.3390/jcm11185265
Koc E	2021	Turkey	Mild	Short-term follow-up							10.1159/000517276
Lestari SW	2023	India	Combined/Unclear	Short-term follow-up							10.4103/aja202310
Li H	2020	China	Combined/Unclear	Short-term follow-up							10.1016/j.eclinm.2020.100604
Li H a	2020	China	Mild	Short-term follow-up							10.1016/j.eclinm.2020.100604
Li H b	2020	China	Moderate	Short-term follow-up							10.1016/j.eclinm.2020.100604
Ma L	2021	China	Combined/Unclear	Combined/Unclear	99.195	86.897	12	84.687	67.715	3	10.1002/jmv.26259
Ma L a	2021	China	Mild	Combined/Unclear	70.28	/	1	84.687	67.715	3	10.1002/jmv.26259
Ma L b	2021	China	Moderate	Combined/Unclear	101.823	90.636	11	84.687	67.715	3	10.1002/jmv.26259
Ma L c	2021	China	Combined/Unclear	Short-term follow-up	94.169	89.29	11	84.687	67.715	3	10.1002/jmv.26259
Ma L d	2021	China	Combined/Unclear	Long-term follow-up	154.48	/	1	84.687	67.715	3	10.1002/jmv.26259
Paoli D	2023	Italy	Combined/Unclear	Long-term follow-up							10.1007/s40618-022-01887-3
Pazir Y	2021	Turkey	Mild	Long-term follow-up							10.1111/and.14157
Piroozmanesh H	2021	Iran	Combined/Unclear	Combined/Unclear							10.5812/jjcmb.115390
Rafiee B	2021	Iran	Combined/Unclear	Combined/Unclear							10.4081/aiua.2021.4.465
Rafiee B a	2021	Iran	Combined/Unclear	Short-term follow-up							10.4081/aiua.2021.4.465
Rafiee B b	2021	Iran	Combined/Unclear	Long-term follow-up							10.4081/aiua.2021.4.465
Rafiee B c	2021	Iran	Combined/Unclear	Short-term follow-up							10.4081/aiua.2021.4.465
Rafiee B d	2021	Iran	Combined/Unclear	Long-term follow-up							10.4081/aiua.2021.4.465
Ruan Y	2021	China	Combined/Unclear	Combined/Unclear							10.1111/andr.12939
Ruan Y a	2021	China	Mild	Combined/Unclear							10.1111/andr.12939
Ruan Y b	2021	China	Moderate	Combined/Unclear							10.1111/andr.12939
Ruan Y c	2021	China	Severe	Combined/Unclear							10.1111/andr.12939
Ruan Y d	2021	China	Combined/Unclear	Short-term follow-up							10.1111/andr.12939
Ruan Y e	2021	China	Combined/Unclear	Long-term follow-up							10.1111/andr.12939
Saeed AMHM	2022	Iraq	Combined/Unclear	Combined/Unclear	54.6	45.2	30	68.2	56.2	30	10.31838/hiv22.02.628
Sharma DS	2022	India	Combined/Unclear	Long-term follow-up							10.1093/humrep/deac104.019
Shcherbitskaia AD	2022	Russia	Combined/Unclear	Long-term follow-up							10.3390/ijms231710060
Stigliani S	2023	Italy	Combined/Unclear	Long-term follow-up							10.3389/frph.2022.1114308
Swan R	2021	Canada	Combined/Unclear	Combined/Unclear							10.1016/j.fertnstert.2021.07.252
Swan R a	2021	Canada	Combined/Unclear	Short-term follow-up							10.1016/j.fertnstert.2021.07.252
Swan R b	2021	Canada	Combined/Unclear	Long-term follow-up							10.1016/j.fertnstert.2021.07.252
Temiz MZ	2021	Turkey	Combined/Unclear	Short-term follow-up	25.755	16.513	20	18.68	79.06	10	10.1111/and.13912
Wang M	2022	China	Combined/Unclear	Combined/Unclear	148.05	284.93	26	191	387.29	26	10.1186/s12958-022-00918-1
Yazici MGK	2022	Turkey	Combined/Unclear	Combined/Unclear	127.582	96.701	13	112.576	94.044	13	10.1016/j.fertnstert.2022.08.435
Yildirim O	2022	Iran	Combined/Unclear	Long-term follow-up							10.1016/j.jsxm.2022.10.127

## Sheet: Progressively motile sperm coun
First author	Year	Country	Severity of case group	Follow-up status of case group	Progressively motile sperm count (10^6n)						DOI
					Case group			Control group
					Mean	SD	Total	Mean	SD	Total
Afsin M	2022	Turkey	Combined/Unclear	Combined/Unclear	69.21	65.04	80	72.33	108.02	80	10.30714/j-ebr.2022.163
Aksak T	2022	Turkey	Combined/Unclear	Long-term follow-up							10.1002/jmv.27971
Al-Alami ZM	2022	Jordan	Combined/Unclear	Combined/Unclear							10.3390/life12122076
Ali BR	2022	Iraq	Combined/Unclear	Combined/Unclear							10.1002/jcla.24568
Ali BR a	2022	Iraq	No symptom	Combined/Unclear							10.1002/jcla.24568
Ali BR b	2022	Iraq	Mild	Combined/Unclear							10.1002/jcla.24568
Ali BR c	2022	Iraq	Severe	Combined/Unclear							10.1002/jcla.24568
Can Balci MB	2023	Turkey	Combined/Unclear	Combined/Unclear							10.26355/eurrev_202301_30891
Deuel JW	2022	Switzerland	Combined/Unclear	Combined/Unclear							10.1016/S1473-3099(22)00449-2
Deuel JW a	2022	Switzerland	No symptom	Combined/Unclear							10.1016/S1473-3099(22)00449-2
Deuel JW b	2022	Switzerland	Combined/Unclear	Short-term follow-up							10.1016/S1473-3099(22)00449-2
Deuel JW c	2022	Switzerland	Combined/Unclear	Long-term follow-up							10.1016/S1473-3099(22)00449-2
Dil E	2023	Turkey	Combined/Unclear	Combined/Unclear							10.5281/zenodo.7581768
Edimiris P	2023	Germany	Mild	Short-term follow-up							10.1186/s12610-023-00190-2
Enikeev D	2022	Russia	Combined/Unclear	Combined/Unclear							10.1111/andr.13159
Enikeev D a	2022	Russia	Combined/Unclear	Short-term follow-up							10.1111/andr.13159
Enikeev D b	2022	Russia	Combined/Unclear	Long-term follow-up							10.1111/andr.13159
Erbay G	2021	Turkey	Combined/Unclear	Long-term follow-up							10.1111/andr.13019
Erbay G a	2021	Turkey	Mild	Long-term follow-up							10.1111/andr.13019
Erbay G b	2021	Turkey	Moderate	Long-term follow-up							10.1111/andr.13019
Ertas K	2022	Turkey	Combined/Unclear	Short-term follow-up							10.1111/and.14609
GamalEl Din SF	2023	Egypt	Combined/Unclear	Long-term follow-up							10.1177/03915603231181723
Gul A	2021	Turkey	Combined/Unclear	Long-term follow-up							10.1159/000517925
Guo TH	2021	China	Combined/Unclear	Combined/Unclear							10.4103/aja.aja_31_21
Guo TH a	2021	China	Mild	Combined/Unclear							10.4103/aja.aja_31_21
Guo TH b	2021	China	Moderate	Combined/Unclear							10.4103/aja.aja_31_21
Guo TH c	2021	China	Severe	Combined/Unclear							10.4103/aja.aja_31_21
Guo TH d	2021	China	Combined/Unclear	Short-term follow-up							10.4103/aja.aja_31_21
Guo TH e	2021	China	Combined/Unclear	Long-term follow-up							10.4103/aja.aja_31_21
Hajizadeh Maleki B	2021	Iran	Combined/Unclear	Short-term follow-up							10.1530/REP-20-0382
Hallak J	2022	Brazil	Combined/Unclear	Short-term follow-up							10.1097/JU.0000000000002558.07
Hamarat MB	2022	Turkey	Combined/Unclear	Combined/Unclear							10.5489/cuaj.7292
Hamarat MB a	2022	Turkey	Combined/Unclear	Short-term follow-up							10.5489/cuaj.7292
Hamarat MB b	2022	Turkey	Combined/Unclear	Long-term follow-up							10.5489/cuaj.7292
Holtmann N	2020	Germany	Combined/Unclear	Short-term follow-up							10.1016/j.fertnstert.2020.05.028
Holtmann N a	2020	Germany	Mild	Short-term follow-up							10.1016/j.fertnstert.2020.05.028
Holtmann N b	2020	Germany	Moderate	Short-term follow-up							10.1016/j.fertnstert.2020.05.028
Hu B	2022	China	Combined/Unclear	Combined/Unclear							10.21037/tau-21-922
Hu B a	2022	China	Combined/Unclear	Short-term follow-up							10.21037/tau-21-922
Hu B b	2022	China	Combined/Unclear	Long-term follow-up							10.21037/tau-21-922
Jimenez-Lopez LA	2023	Mexico	Mild	Long-term follow-up							10.21037/tau-22-638
Kabalkin Y	2022	Israel	Mild	Combined/Unclear							10.3390/jcm11185265
Koc E	2021	Turkey	Mild	Short-term follow-up							10.1159/000517276
Lestari SW	2023	India	Combined/Unclear	Short-term follow-up							10.4103/aja202310
Li H	2020	China	Combined/Unclear	Short-term follow-up							10.1016/j.eclinm.2020.100604
Li H a	2020	China	Mild	Short-term follow-up							10.1016/j.eclinm.2020.100604
Li H b	2020	China	Moderate	Short-term follow-up							10.1016/j.eclinm.2020.100604
Ma L	2021	China	Combined/Unclear	Combined/Unclear							10.1002/jmv.26259
Ma L a	2021	China	Mild	Combined/Unclear							10.1002/jmv.26259
Ma L b	2021	China	Moderate	Combined/Unclear							10.1002/jmv.26259
Ma L c	2021	China	Combined/Unclear	Short-term follow-up							10.1002/jmv.26259
Ma L d	2021	China	Combined/Unclear	Long-term follow-up							10.1002/jmv.26259
Paoli D	2023	Italy	Combined/Unclear	Long-term follow-up							10.1007/s40618-022-01887-3
Pazir Y	2021	Turkey	Mild	Long-term follow-up	55.7	47.7	24	77.6	72.4	24	10.1111/and.14157
Piroozmanesh H	2021	Iran	Combined/Unclear	Combined/Unclear							10.5812/jjcmb.115390
Rafiee B	2021	Iran	Combined/Unclear	Combined/Unclear							10.4081/aiua.2021.4.465
Rafiee B a	2021	Iran	Combined/Unclear	Short-term follow-up							10.4081/aiua.2021.4.465
Rafiee B b	2021	Iran	Combined/Unclear	Long-term follow-up							10.4081/aiua.2021.4.465
Rafiee B c	2021	Iran	Combined/Unclear	Short-term follow-up							10.4081/aiua.2021.4.465
Rafiee B d	2021	Iran	Combined/Unclear	Long-term follow-up							10.4081/aiua.2021.4.465
Ruan Y	2021	China	Combined/Unclear	Combined/Unclear							10.1111/andr.12939
Ruan Y a	2021	China	Mild	Combined/Unclear							10.1111/andr.12939
Ruan Y b	2021	China	Moderate	Combined/Unclear							10.1111/andr.12939
Ruan Y c	2021	China	Severe	Combined/Unclear							10.1111/andr.12939
Ruan Y d	2021	China	Combined/Unclear	Short-term follow-up							10.1111/andr.12939
Ruan Y e	2021	China	Combined/Unclear	Long-term follow-up							10.1111/andr.12939
Saeed AMHM	2022	Iraq	Combined/Unclear	Combined/Unclear							10.31838/hiv22.02.628
Sharma DS	2022	India	Combined/Unclear	Long-term follow-up							10.1093/humrep/deac104.019
Shcherbitskaia AD	2022	Russia	Combined/Unclear	Long-term follow-up							10.3390/ijms231710060
Stigliani S	2023	Italy	Combined/Unclear	Long-term follow-up							10.3389/frph.2022.1114308
Swan R	2021	Canada	Combined/Unclear	Combined/Unclear							10.1016/j.fertnstert.2021.07.252
Swan R a	2021	Canada	Combined/Unclear	Short-term follow-up							10.1016/j.fertnstert.2021.07.252
Swan R b	2021	Canada	Combined/Unclear	Long-term follow-up							10.1016/j.fertnstert.2021.07.252
Temiz MZ	2021	Turkey	Combined/Unclear	Short-term follow-up							10.1111/and.13912
Wang M	2022	China	Combined/Unclear	Combined/Unclear	140.79	268.87	26	161.95	326.94	26	10.1186/s12958-022-00918-1
Yazici MGK	2022	Turkey	Combined/Unclear	Combined/Unclear							10.1016/j.fertnstert.2022.08.435
Yildirim O	2022	Iran	Combined/Unclear	Long-term follow-up							10.1016/j.jsxm.2022.10.127

## Sheet: Immotile sperm count
First author	Year	Country	Severity of case group	Follow-up status of case group	Immotile sperm count (10^6n)						DOI
					Case group			Control group
					Mean	SD	Total	Mean	SD	Total
Afsin M	2022	Turkey	Combined/Unclear	Combined/Unclear							10.30714/j-ebr.2022.163
Aksak T	2022	Turkey	Combined/Unclear	Long-term follow-up							10.1002/jmv.27971
Al-Alami ZM	2022	Jordan	Combined/Unclear	Combined/Unclear							10.3390/life12122076
Ali BR	2022	Iraq	Combined/Unclear	Combined/Unclear							10.1002/jcla.24568
Ali BR a	2022	Iraq	No symptom	Combined/Unclear							10.1002/jcla.24568
Ali BR b	2022	Iraq	Mild	Combined/Unclear							10.1002/jcla.24568
Ali BR c	2022	Iraq	Severe	Combined/Unclear							10.1002/jcla.24568
Can Balci MB	2023	Turkey	Combined/Unclear	Combined/Unclear							10.26355/eurrev_202301_30891
Deuel JW	2022	Switzerland	Combined/Unclear	Combined/Unclear							10.1016/S1473-3099(22)00449-2
Deuel JW a	2022	Switzerland	No symptom	Combined/Unclear							10.1016/S1473-3099(22)00449-2
Deuel JW b	2022	Switzerland	Combined/Unclear	Short-term follow-up							10.1016/S1473-3099(22)00449-2
Deuel JW c	2022	Switzerland	Combined/Unclear	Long-term follow-up							10.1016/S1473-3099(22)00449-2
Dil E	2023	Turkey	Combined/Unclear	Combined/Unclear							10.5281/zenodo.7581768
Edimiris P	2023	Germany	Mild	Short-term follow-up							10.1186/s12610-023-00190-2
Enikeev D	2022	Russia	Combined/Unclear	Combined/Unclear							10.1111/andr.13159
Enikeev D a	2022	Russia	Combined/Unclear	Short-term follow-up							10.1111/andr.13159
Enikeev D b	2022	Russia	Combined/Unclear	Long-term follow-up							10.1111/andr.13159
Erbay G	2021	Turkey	Combined/Unclear	Long-term follow-up							10.1111/andr.13019
Erbay G a	2021	Turkey	Mild	Long-term follow-up							10.1111/andr.13019
Erbay G b	2021	Turkey	Moderate	Long-term follow-up							10.1111/andr.13019
Ertas K	2022	Turkey	Combined/Unclear	Short-term follow-up							10.1111/and.14609
GamalEl Din SF	2023	Egypt	Combined/Unclear	Long-term follow-up							10.1177/03915603231181723
Gul A	2021	Turkey	Combined/Unclear	Long-term follow-up							10.1159/000517925
Guo TH	2021	China	Combined/Unclear	Combined/Unclear							10.4103/aja.aja_31_21
Guo TH a	2021	China	Mild	Combined/Unclear							10.4103/aja.aja_31_21
Guo TH b	2021	China	Moderate	Combined/Unclear							10.4103/aja.aja_31_21
Guo TH c	2021	China	Severe	Combined/Unclear							10.4103/aja.aja_31_21
Guo TH d	2021	China	Combined/Unclear	Short-term follow-up							10.4103/aja.aja_31_21
Guo TH e	2021	China	Combined/Unclear	Long-term follow-up							10.4103/aja.aja_31_21
Hajizadeh Maleki B	2021	Iran	Combined/Unclear	Short-term follow-up							10.1530/REP-20-0382
Hallak J	2022	Brazil	Combined/Unclear	Short-term follow-up							10.1097/JU.0000000000002558.07
Hamarat MB	2022	Turkey	Combined/Unclear	Combined/Unclear							10.5489/cuaj.7292
Hamarat MB a	2022	Turkey	Combined/Unclear	Short-term follow-up							10.5489/cuaj.7292
Hamarat MB b	2022	Turkey	Combined/Unclear	Long-term follow-up							10.5489/cuaj.7292
Holtmann N	2020	Germany	Combined/Unclear	Short-term follow-up							10.1016/j.fertnstert.2020.05.028
Holtmann N a	2020	Germany	Mild	Short-term follow-up							10.1016/j.fertnstert.2020.05.028
Holtmann N b	2020	Germany	Moderate	Short-term follow-up							10.1016/j.fertnstert.2020.05.028
Hu B	2022	China	Combined/Unclear	Combined/Unclear							10.21037/tau-21-922
Hu B a	2022	China	Combined/Unclear	Short-term follow-up							10.21037/tau-21-922
Hu B b	2022	China	Combined/Unclear	Long-term follow-up							10.21037/tau-21-922
Jimenez-Lopez LA	2023	Mexico	Mild	Long-term follow-up							10.21037/tau-22-638
Kabalkin Y	2022	Israel	Mild	Combined/Unclear							10.3390/jcm11185265
Koc E	2021	Turkey	Mild	Short-term follow-up							10.1159/000517276
Lestari SW	2023	India	Combined/Unclear	Short-term follow-up							10.4103/aja202310
Li H	2020	China	Combined/Unclear	Short-term follow-up							10.1016/j.eclinm.2020.100604
Li H a	2020	China	Mild	Short-term follow-up							10.1016/j.eclinm.2020.100604
Li H b	2020	China	Moderate	Short-term follow-up							10.1016/j.eclinm.2020.100604
Ma L	2021	China	Combined/Unclear	Combined/Unclear							10.1002/jmv.26259
Ma L a	2021	China	Mild	Combined/Unclear							10.1002/jmv.26259
Ma L b	2021	China	Moderate	Combined/Unclear							10.1002/jmv.26259
Ma L c	2021	China	Combined/Unclear	Short-term follow-up							10.1002/jmv.26259
Ma L d	2021	China	Combined/Unclear	Long-term follow-up							10.1002/jmv.26259
Paoli D	2023	Italy	Combined/Unclear	Long-term follow-up							10.1007/s40618-022-01887-3
Pazir Y	2021	Turkey	Mild	Long-term follow-up							10.1111/and.14157
Piroozmanesh H	2021	Iran	Combined/Unclear	Combined/Unclear							10.5812/jjcmb.115390
Rafiee B	2021	Iran	Combined/Unclear	Combined/Unclear							10.4081/aiua.2021.4.465
Rafiee B a	2021	Iran	Combined/Unclear	Short-term follow-up							10.4081/aiua.2021.4.465
Rafiee B b	2021	Iran	Combined/Unclear	Long-term follow-up							10.4081/aiua.2021.4.465
Rafiee B c	2021	Iran	Combined/Unclear	Short-term follow-up							10.4081/aiua.2021.4.465
Rafiee B d	2021	Iran	Combined/Unclear	Long-term follow-up							10.4081/aiua.2021.4.465
Ruan Y	2021	China	Combined/Unclear	Combined/Unclear							10.1111/andr.12939
Ruan Y a	2021	China	Mild	Combined/Unclear							10.1111/andr.12939
Ruan Y b	2021	China	Moderate	Combined/Unclear							10.1111/andr.12939
Ruan Y c	2021	China	Severe	Combined/Unclear							10.1111/andr.12939
Ruan Y d	2021	China	Combined/Unclear	Short-term follow-up							10.1111/andr.12939
Ruan Y e	2021	China	Combined/Unclear	Long-term follow-up							10.1111/andr.12939
Saeed AMHM	2022	Iraq	Combined/Unclear	Combined/Unclear							10.31838/hiv22.02.628
Sharma DS	2022	India	Combined/Unclear	Long-term follow-up							10.1093/humrep/deac104.019
Shcherbitskaia AD	2022	Russia	Combined/Unclear	Long-term follow-up							10.3390/ijms231710060
Stigliani S	2023	Italy	Combined/Unclear	Long-term follow-up							10.3389/frph.2022.1114308
Swan R	2021	Canada	Combined/Unclear	Combined/Unclear							10.1016/j.fertnstert.2021.07.252
Swan R a	2021	Canada	Combined/Unclear	Short-term follow-up							10.1016/j.fertnstert.2021.07.252
Swan R b	2021	Canada	Combined/Unclear	Long-term follow-up							10.1016/j.fertnstert.2021.07.252
Temiz MZ	2021	Turkey	Combined/Unclear	Short-term follow-up							10.1111/and.13912
Wang M	2022	China	Combined/Unclear	Combined/Unclear	98.71	65.93	26	116.81	149.04	26	10.1186/s12958-022-00918-1
Yazici MGK	2022	Turkey	Combined/Unclear	Combined/Unclear							10.1016/j.fertnstert.2022.08.435
Yildirim O	2022	Iran	Combined/Unclear	Long-term follow-up							10.1016/j.jsxm.2022.10.127

## Sheet: Sperm vitality
First author	Year	Country	Severity of case group	Follow-up status of case group	Sperm vitality (%)						DOI
					Case group			Control group
					Mean	SD	Total	Mean	SD	Total
Afsin M	2022	Turkey	Combined/Unclear	Combined/Unclear							10.30714/j-ebr.2022.163
Aksak T	2022	Turkey	Combined/Unclear	Long-term follow-up							10.1002/jmv.27971
Al-Alami ZM	2022	Jordan	Combined/Unclear	Combined/Unclear							10.3390/life12122076
Ali BR	2022	Iraq	Combined/Unclear	Combined/Unclear							10.1002/jcla.24568
Ali BR a	2022	Iraq	No symptom	Combined/Unclear							10.1002/jcla.24568
Ali BR b	2022	Iraq	Mild	Combined/Unclear							10.1002/jcla.24568
Ali BR c	2022	Iraq	Severe	Combined/Unclear							10.1002/jcla.24568
Can Balci MB	2023	Turkey	Combined/Unclear	Combined/Unclear							10.26355/eurrev_202301_30891
Deuel JW	2022	Switzerland	Combined/Unclear	Combined/Unclear							10.1016/S1473-3099(22)00449-2
Deuel JW a	2022	Switzerland	No symptom	Combined/Unclear							10.1016/S1473-3099(22)00449-2
Deuel JW b	2022	Switzerland	Combined/Unclear	Short-term follow-up							10.1016/S1473-3099(22)00449-2
Deuel JW c	2022	Switzerland	Combined/Unclear	Long-term follow-up							10.1016/S1473-3099(22)00449-2
Dil E	2023	Turkey	Combined/Unclear	Combined/Unclear							10.5281/zenodo.7581768
Edimiris P	2023	Germany	Mild	Short-term follow-up							10.1186/s12610-023-00190-2
Enikeev D	2022	Russia	Combined/Unclear	Combined/Unclear	54.217	24.123	81	72.5	15.2	44	10.1111/andr.13159
Enikeev D a	2022	Russia	Combined/Unclear	Short-term follow-up	47	24.5	44	72.5	15.2	44	10.1111/andr.13159
Enikeev D b	2022	Russia	Combined/Unclear	Long-term follow-up	62.8	20.9	37	72.5	15.2	44	10.1111/andr.13159
Erbay G	2021	Turkey	Combined/Unclear	Long-term follow-up	57.664	6.871	69	63.62	6.245	69	10.1111/andr.13019
Erbay G a	2021	Turkey	Mild	Long-term follow-up	58.1	7.1	26	62	7	26	10.1111/andr.13019
Erbay G b	2021	Turkey	Moderate	Long-term follow-up	57.4	6.8	43	64.6	5.6	43	10.1111/andr.13019
Ertas K	2022	Turkey	Combined/Unclear	Short-term follow-up							10.1111/and.14609
GamalEl Din SF	2023	Egypt	Combined/Unclear	Long-term follow-up							10.1177/03915603231181723
Gul A	2021	Turkey	Combined/Unclear	Long-term follow-up							10.1159/000517925
Guo TH	2021	China	Combined/Unclear	Combined/Unclear	74.951	17.397	41	76.488	16.8	41	10.4103/aja.aja_31_21
Guo TH a	2021	China	Mild	Combined/Unclear	73.655	19.023	29	76.488	16.8	41	10.4103/aja.aja_31_21
Guo TH b	2021	China	Moderate	Combined/Unclear	79.7	12.693	10	76.488	16.8	41	10.4103/aja.aja_31_21
Guo TH c	2021	China	Severe	Combined/Unclear	70	14.142	2	76.488	16.8	41	10.4103/aja.aja_31_21
Guo TH d	2021	China	Combined/Unclear	Short-term follow-up	74.267	16.895	30	76.488	16.8	41	10.4103/aja.aja_31_21
Guo TH e	2021	China	Combined/Unclear	Long-term follow-up	71.375	20.234	8	76.488	16.8	41	10.4103/aja.aja_31_21
Hajizadeh Maleki B	2021	Iran	Combined/Unclear	Short-term follow-up							10.1530/REP-20-0382
Hallak J	2022	Brazil	Combined/Unclear	Short-term follow-up							10.1097/JU.0000000000002558.07
Hamarat MB	2022	Turkey	Combined/Unclear	Combined/Unclear							10.5489/cuaj.7292
Hamarat MB a	2022	Turkey	Combined/Unclear	Short-term follow-up							10.5489/cuaj.7292
Hamarat MB b	2022	Turkey	Combined/Unclear	Long-term follow-up							10.5489/cuaj.7292
Holtmann N	2020	Germany	Combined/Unclear	Short-term follow-up							10.1016/j.fertnstert.2020.05.028
Holtmann N a	2020	Germany	Mild	Short-term follow-up							10.1016/j.fertnstert.2020.05.028
Holtmann N b	2020	Germany	Moderate	Short-term follow-up							10.1016/j.fertnstert.2020.05.028
Hu B	2022	China	Combined/Unclear	Combined/Unclear							10.21037/tau-21-922
Hu B a	2022	China	Combined/Unclear	Short-term follow-up							10.21037/tau-21-922
Hu B b	2022	China	Combined/Unclear	Long-term follow-up							10.21037/tau-21-922
Jimenez-Lopez LA	2023	Mexico	Mild	Long-term follow-up	91.04	2.88	22	89.75	2.81	36	10.21037/tau-22-638
Kabalkin Y	2022	Israel	Mild	Combined/Unclear							10.3390/jcm11185265
Koc E	2021	Turkey	Mild	Short-term follow-up							10.1159/000517276
Lestari SW	2023	India	Combined/Unclear	Short-term follow-up							10.4103/aja202310
Li H	2020	China	Combined/Unclear	Short-term follow-up							10.1016/j.eclinm.2020.100604
Li H a	2020	China	Mild	Short-term follow-up							10.1016/j.eclinm.2020.100604
Li H b	2020	China	Moderate	Short-term follow-up							10.1016/j.eclinm.2020.100604
Ma L	2021	China	Combined/Unclear	Combined/Unclear	64.833	19.894	12	70	5	3	10.1002/jmv.26259
Ma L a	2021	China	Mild	Combined/Unclear	76	/	1	70	5	3	10.1002/jmv.26259
Ma L b	2021	China	Moderate	Combined/Unclear	63.818	20.537	11	70	5	3	10.1002/jmv.26259
Ma L c	2021	China	Combined/Unclear	Short-term follow-up	63.273	20.08	11	70	5	3	10.1002/jmv.26259
Ma L d	2021	China	Combined/Unclear	Long-term follow-up	82	/	1	70	5	3	10.1002/jmv.26259
Paoli D	2023	Italy	Combined/Unclear	Long-term follow-up							10.1007/s40618-022-01887-3
Pazir Y	2021	Turkey	Mild	Long-term follow-up							10.1111/and.14157
Piroozmanesh H	2021	Iran	Combined/Unclear	Combined/Unclear	61.52	8.34	60	87.33	9.77	40	10.5812/jjcmb.115390
Rafiee B	2021	Iran	Combined/Unclear	Combined/Unclear							10.4081/aiua.2021.4.465
Rafiee B a	2021	Iran	Combined/Unclear	Short-term follow-up							10.4081/aiua.2021.4.465
Rafiee B b	2021	Iran	Combined/Unclear	Long-term follow-up							10.4081/aiua.2021.4.465
Rafiee B c	2021	Iran	Combined/Unclear	Short-term follow-up							10.4081/aiua.2021.4.465
Rafiee B d	2021	Iran	Combined/Unclear	Long-term follow-up							10.4081/aiua.2021.4.465
Ruan Y	2021	China	Combined/Unclear	Combined/Unclear							10.1111/andr.12939
Ruan Y a	2021	China	Mild	Combined/Unclear							10.1111/andr.12939
Ruan Y b	2021	China	Moderate	Combined/Unclear							10.1111/andr.12939
Ruan Y c	2021	China	Severe	Combined/Unclear							10.1111/andr.12939
Ruan Y d	2021	China	Combined/Unclear	Short-term follow-up							10.1111/andr.12939
Ruan Y e	2021	China	Combined/Unclear	Long-term follow-up							10.1111/andr.12939
Saeed AMHM	2022	Iraq	Combined/Unclear	Combined/Unclear							10.31838/hiv22.02.628
Sharma DS	2022	India	Combined/Unclear	Long-term follow-up							10.1093/humrep/deac104.019
Shcherbitskaia AD	2022	Russia	Combined/Unclear	Long-term follow-up							10.3390/ijms231710060
Stigliani S	2023	Italy	Combined/Unclear	Long-term follow-up							10.3389/frph.2022.1114308
Swan R	2021	Canada	Combined/Unclear	Combined/Unclear							10.1016/j.fertnstert.2021.07.252
Swan R a	2021	Canada	Combined/Unclear	Short-term follow-up							10.1016/j.fertnstert.2021.07.252
Swan R b	2021	Canada	Combined/Unclear	Long-term follow-up							10.1016/j.fertnstert.2021.07.252
Temiz MZ	2021	Turkey	Combined/Unclear	Short-term follow-up							10.1111/and.13912
Wang M	2022	China	Combined/Unclear	Combined/Unclear							10.1186/s12958-022-00918-1
Yazici MGK	2022	Turkey	Combined/Unclear	Combined/Unclear							10.1016/j.fertnstert.2022.08.435
Yildirim O	2022	Iran	Combined/Unclear	Long-term follow-up							10.1016/j.jsxm.2022.10.127

## Sheet: Sperm motility
First author	Year	Country	Severity of case group	Follow-up status of case group	Sperm motility (%)						DOI
					Case group			Control group
					Mean	SD	Total	Mean	SD	Total
Afsin M	2022	Turkey	Combined/Unclear	Combined/Unclear							10.30714/j-ebr.2022.163
Aksak T	2022	Turkey	Combined/Unclear	Long-term follow-up	46.93	1.83	100	49.09	17.46	100	10.1002/jmv.27971
Al-Alami ZM	2022	Jordan	Combined/Unclear	Combined/Unclear							10.3390/life12122076
Ali BR	2022	Iraq	Combined/Unclear	Combined/Unclear							10.1002/jcla.24568
Ali BR a	2022	Iraq	No symptom	Combined/Unclear							10.1002/jcla.24568
Ali BR b	2022	Iraq	Mild	Combined/Unclear							10.1002/jcla.24568
Ali BR c	2022	Iraq	Severe	Combined/Unclear							10.1002/jcla.24568
Can Balci MB	2023	Turkey	Combined/Unclear	Combined/Unclear							10.26355/eurrev_202301_30891
Deuel JW	2022	Switzerland	Combined/Unclear	Combined/Unclear							10.1016/S1473-3099(22)00449-2
Deuel JW a	2022	Switzerland	No symptom	Combined/Unclear							10.1016/S1473-3099(22)00449-2
Deuel JW b	2022	Switzerland	Combined/Unclear	Short-term follow-up							10.1016/S1473-3099(22)00449-2
Deuel JW c	2022	Switzerland	Combined/Unclear	Long-term follow-up							10.1016/S1473-3099(22)00449-2
Dil E	2023	Turkey	Combined/Unclear	Combined/Unclear	34.95	15.76	39	33.46	14.74	39	10.5281/zenodo.7581768
Edimiris P	2023	Germany	Mild	Short-term follow-up	32.307	16.902	25	38.54	42.5	12	10.1186/s12610-023-00190-2
Enikeev D	2022	Russia	Combined/Unclear	Combined/Unclear	45.104	21.14	81	53.6	13.9	44	10.1111/andr.13159
Enikeev D a	2022	Russia	Combined/Unclear	Short-term follow-up	38.8	23.8	44	53.6	13.9	44	10.1111/andr.13159
Enikeev D b	2022	Russia	Combined/Unclear	Long-term follow-up	52.6	14.5	37	53.6	13.9	44	10.1111/andr.13159
Erbay G	2021	Turkey	Combined/Unclear	Long-term follow-up	32.17	12.877	69	49.968	12.874	69	10.1111/andr.13019
Erbay G a	2021	Turkey	Mild	Long-term follow-up	33.41	12.3	26	48.69	12.1	26	10.1111/andr.13019
Erbay G b	2021	Turkey	Moderate	Long-term follow-up	31.42	13.3	43	50.74	13.4	43	10.1111/andr.13019
Ertas K	2022	Turkey	Combined/Unclear	Short-term follow-up	31	8.9	53	41.2	5.7	50	10.1111/and.14609
GamalEl Din SF	2023	Egypt	Combined/Unclear	Long-term follow-up	46.13	17.85	40	55	12.25	20	10.1177/03915603231181723
Gul A	2021	Turkey	Combined/Unclear	Long-term follow-up	33.97	19.07	29	31.23	15.06	29	10.1159/000517925
Guo TH	2021	China	Combined/Unclear	Combined/Unclear	43.698	19.057	41	52.66	17.548	50	10.4103/aja.aja_31_21
Guo TH a	2021	China	Mild	Combined/Unclear	44.169	19.274	29	52.66	17.548	50	10.4103/aja.aja_31_21
Guo TH b	2021	China	Moderate	Combined/Unclear	48.09	15.863	10	52.66	17.548	50	10.4103/aja.aja_31_21
Guo TH c	2021	China	Severe	Combined/Unclear	14.9	1.556	2	52.66	17.548	50	10.4103/aja.aja_31_21
Guo TH d	2021	China	Combined/Unclear	Short-term follow-up	42.423	18.251	30	52.66	17.548	50	10.4103/aja.aja_31_21
Guo TH e	2021	China	Combined/Unclear	Long-term follow-up	47.9	25.364	8	52.66	17.548	50	10.4103/aja.aja_31_21
Hajizadeh Maleki B	2021	Iran	Combined/Unclear	Short-term follow-up							10.1530/REP-20-0382
Hallak J	2022	Brazil	Combined/Unclear	Short-term follow-up							10.1097/JU.0000000000002558.07
Hamarat MB	2022	Turkey	Combined/Unclear	Combined/Unclear	38.7	16.35	41	42	15.52	41	10.5489/cuaj.7292
Hamarat MB a	2022	Turkey	Combined/Unclear	Short-term follow-up	35.63	16.7	15	37.01	9.68	15	10.5489/cuaj.7292
Hamarat MB b	2022	Turkey	Combined/Unclear	Long-term follow-up	40.47	16.39	26	44.88	17.74	26	10.5489/cuaj.7292
Holtmann N	2020	Germany	Combined/Unclear	Short-term follow-up	55.625	23.881	16	51.1	18.1	14	10.1016/j.fertnstert.2020.05.028
Holtmann N a	2020	Germany	Mild	Short-term follow-up	57.5	24.1	14	51.1	18.1	14	10.1016/j.fertnstert.2020.05.028
Holtmann N b	2020	Germany	Moderate	Short-term follow-up	42.5	24.7	2	51.1	18.1	14	10.1016/j.fertnstert.2020.05.028
Hu B	2022	China	Combined/Unclear	Combined/Unclear	50.86	16.59	36	54.01	9.05	45	10.21037/tau-21-922
Hu B a	2022	China	Combined/Unclear	Short-term follow-up	50.91	12.76	31	54.01	9.05	45	10.21037/tau-21-922
Hu B b	2022	China	Combined/Unclear	Long-term follow-up	48.9	13.88	31	54.01	9.05	45	10.21037/tau-21-922
Jimenez-Lopez LA	2023	Mexico	Mild	Long-term follow-up	90	2.96	22	88.85	1.52	36	10.21037/tau-22-638
Kabalkin Y	2022	Israel	Mild	Combined/Unclear	22.5	23.7	11	32.3	29.7	11	10.3390/jcm11185265
Koc E	2021	Turkey	Mild	Short-term follow-up	34.7	20.7	21	48.6	22.1	21	10.1159/000517276
Lestari SW	2023	India	Combined/Unclear	Short-term follow-up							10.4103/aja202310
Li H	2020	China	Combined/Unclear	Short-term follow-up							10.1016/j.eclinm.2020.100604
Li H a	2020	China	Mild	Short-term follow-up							10.1016/j.eclinm.2020.100604
Li H b	2020	China	Moderate	Short-term follow-up							10.1016/j.eclinm.2020.100604
Ma L	2021	China	Combined/Unclear	Combined/Unclear							10.1002/jmv.26259
Ma L a	2021	China	Mild	Combined/Unclear							10.1002/jmv.26259
Ma L b	2021	China	Moderate	Combined/Unclear							10.1002/jmv.26259
Ma L c	2021	China	Combined/Unclear	Short-term follow-up							10.1002/jmv.26259
Ma L d	2021	China	Combined/Unclear	Long-term follow-up							10.1002/jmv.26259
Paoli D	2023	Italy	Combined/Unclear	Long-term follow-up							10.1007/s40618-022-01887-3
Pazir Y	2021	Turkey	Mild	Long-term follow-up	40.4	10.9	24	45.8	5	24	10.1111/and.14157
Piroozmanesh H	2021	Iran	Combined/Unclear	Combined/Unclear	48.1	28	60	73.1	27.7	40	10.5812/jjcmb.115390
Rafiee B	2021	Iran	Combined/Unclear	Combined/Unclear	30.1	29.6	200	69.9	32.7	200	10.4081/aiua.2021.4.465
Rafiee B a	2021	Iran	Combined/Unclear	Short-term follow-up	35.1	29.6	100	81.1	23.2	100	10.4081/aiua.2021.4.465
Rafiee B b	2021	Iran	Combined/Unclear	Long-term follow-up	71.6	25.3	100	81.1	23.2	100	10.4081/aiua.2021.4.465
Rafiee B c	2021	Iran	Combined/Unclear	Short-term follow-up	37.5	25.1	100	65.1	19.63	100	10.4081/aiua.2021.4.465
Rafiee B d	2021	Iran	Combined/Unclear	Long-term follow-up	43.3	21.43	100	65.1	19.63	100	10.4081/aiua.2021.4.465
Ruan Y	2021	China	Combined/Unclear	Combined/Unclear	48.89	13.72	55	56.38	10.83	145	10.1111/andr.12939
Ruan Y a	2021	China	Mild	Combined/Unclear	50.46	6.02	7	56.38	10.83	145	10.1111/andr.12939
Ruan Y b	2021	China	Moderate	Combined/Unclear	49.91	2.64	24	56.38	10.83	145	10.1111/andr.12939
Ruan Y c	2021	China	Severe	Combined/Unclear	49.89	3.13	24	56.38	10.83	145	10.1111/andr.12939
Ruan Y d	2021	China	Combined/Unclear	Short-term follow-up	52.56	13.28	35	56.38	10.83	145	10.1111/andr.12939
Ruan Y e	2021	China	Combined/Unclear	Long-term follow-up	45.44	14.75	20	56.38	10.83	145	10.1111/andr.12939
Saeed AMHM	2022	Iraq	Combined/Unclear	Combined/Unclear	38.6	9.2	30	49.2	6.1	30	10.31838/hiv22.02.628
Sharma DS	2022	India	Combined/Unclear	Long-term follow-up							10.1093/humrep/deac104.019
Shcherbitskaia AD	2022	Russia	Combined/Unclear	Long-term follow-up							10.3390/ijms231710060
Stigliani S	2023	Italy	Combined/Unclear	Long-term follow-up	46.62	14.14	20	51.6	19.3	20	10.3389/frph.2022.1114308
Swan R	2021	Canada	Combined/Unclear	Combined/Unclear							10.1016/j.fertnstert.2021.07.252
Swan R a	2021	Canada	Combined/Unclear	Short-term follow-up							10.1016/j.fertnstert.2021.07.252
Swan R b	2021	Canada	Combined/Unclear	Long-term follow-up							10.1016/j.fertnstert.2021.07.252
Temiz MZ	2021	Turkey	Combined/Unclear	Short-term follow-up							10.1111/and.13912
Wang M	2022	China	Combined/Unclear	Combined/Unclear	50.1	27.39	26	51.13	27.95	26	10.1186/s12958-022-00918-1
Yazici MGK	2022	Turkey	Combined/Unclear	Combined/Unclear							10.1016/j.fertnstert.2022.08.435
Yildirim O	2022	Iran	Combined/Unclear	Long-term follow-up	44.32	20.1	25	51.36	13.63	25	10.1016/j.jsxm.2022.10.127

## Sheet: Progressive sperm motility
First author	Year	Country	Severity of case group	Follow-up status of case group	Progressive sperm motility (%)						DOI
					Case group			Control group
					Mean	SD	Total	Mean	SD	Total
Afsin M	2022	Turkey	Combined/Unclear	Combined/Unclear	45.85	18.73	80	52.3	19.26	80	10.30714/j-ebr.2022.163
Aksak T	2022	Turkey	Combined/Unclear	Long-term follow-up							10.1002/jmv.27971
Al-Alami ZM	2022	Jordan	Combined/Unclear	Combined/Unclear	20	22.24	113	21.73	22.8	241	10.3390/life12122076
Ali BR	2022	Iraq	Combined/Unclear	Combined/Unclear							10.1002/jcla.24568
Ali BR a	2022	Iraq	No symptom	Combined/Unclear							10.1002/jcla.24568
Ali BR b	2022	Iraq	Mild	Combined/Unclear							10.1002/jcla.24568
Ali BR c	2022	Iraq	Severe	Combined/Unclear							10.1002/jcla.24568
Can Balci MB	2023	Turkey	Combined/Unclear	Combined/Unclear	34.05	20.96	17	43	16.94	25	10.26355/eurrev_202301_30891
Deuel JW	2022	Switzerland	Combined/Unclear	Combined/Unclear	47.088	15.324	103	45.58	13.63	85	10.1016/S1473-3099(22)00449-2
Deuel JW a	2022	Switzerland	No symptom	Combined/Unclear	41.64	12.82	21	45.58	13.63	85	10.1016/S1473-3099(22)00449-2
Deuel JW b	2022	Switzerland	Combined/Unclear	Short-term follow-up	42.5	16.68	11	45.58	13.63	85	10.1016/S1473-3099(22)00449-2
Deuel JW c	2022	Switzerland	Combined/Unclear	Long-term follow-up	49.41	15.42	71	45.58	13.63	85	10.1016/S1473-3099(22)00449-2
Dil E	2023	Turkey	Combined/Unclear	Combined/Unclear	32.05	15.86	39	32.26	14.6	39	10.5281/zenodo.7581768
Edimiris P	2023	Germany	Mild	Short-term follow-up	24.5	15.94	25	35.44	51.25	12	10.1186/s12610-023-00190-2
Enikeev D	2022	Russia	Combined/Unclear	Combined/Unclear	38.053	19.585	81	44.9	14.3	44	10.1111/andr.13159
Enikeev D a	2022	Russia	Combined/Unclear	Short-term follow-up	32.8	21.7	44	44.9	14.3	44	10.1111/andr.13159
Enikeev D b	2022	Russia	Combined/Unclear	Long-term follow-up	44.3	14.7	37	44.9	14.3	44	10.1111/andr.13159
Erbay G	2021	Turkey	Combined/Unclear	Long-term follow-up	21.219	9.67	69	29.651	11.201	69	10.1111/andr.13019
Erbay G a	2021	Turkey	Mild	Long-term follow-up	20.92	9.1	26	28.81	9.7	26	10.1111/andr.13019
Erbay G b	2021	Turkey	Moderate	Long-term follow-up	21.4	10.1	43	30.16	12.1	43	10.1111/andr.13019
Ertas K	2022	Turkey	Combined/Unclear	Short-term follow-up	27.4	7.3	53	28.4	7.5	50	10.1111/and.14609
GamalEl Din SF	2023	Egypt	Combined/Unclear	Long-term follow-up	76.17	193.65	40	15	14.83	20	10.1177/03915603231181723
Gul A	2021	Turkey	Combined/Unclear	Long-term follow-up	29.24	15.49	29	26.62	12.59	29	10.1159/000517925
Guo TH	2021	China	Combined/Unclear	Combined/Unclear	37.383	17.93	41	45.736	15.341	50	10.4103/aja.aja_31_21
Guo TH a	2021	China	Mild	Combined/Unclear	37.497	18.305	29	45.736	15.341	50	10.4103/aja.aja_31_21
Guo TH b	2021	China	Moderate	Combined/Unclear	41.91	15.24	10	45.736	15.341	50	10.4103/aja.aja_31_21
Guo TH c	2021	China	Severe	Combined/Unclear	13.1	1.838	2	45.736	15.341	50	10.4103/aja.aja_31_21
Guo TH d	2021	China	Combined/Unclear	Short-term follow-up	35.91	17.227	30	45.736	15.341	50	10.4103/aja.aja_31_21
Guo TH e	2021	China	Combined/Unclear	Long-term follow-up	42.5	23.3	8	45.736	15.341	50	10.4103/aja.aja_31_21
Hajizadeh Maleki B	2021	Iran	Combined/Unclear	Short-term follow-up	25.5	5.2	84	53.7	20.1	105	10.1530/REP-20-0382
Hallak J	2022	Brazil	Combined/Unclear	Short-term follow-up							10.1097/JU.0000000000002558.07
Hamarat MB	2022	Turkey	Combined/Unclear	Combined/Unclear	30.74	14.28	41	33.66	13.59	41	10.5489/cuaj.7292
Hamarat MB a	2022	Turkey	Combined/Unclear	Short-term follow-up	27.35	12.21	15	29.05	8.44	15	10.5489/cuaj.7292
Hamarat MB b	2022	Turkey	Combined/Unclear	Long-term follow-up	32.7	13.78	26	36.23	15.53	26	10.5489/cuaj.7292
Holtmann N	2020	Germany	Combined/Unclear	Short-term follow-up	42.838	21.571	16	42.1	17.8	14	10.1016/j.fertnstert.2020.05.028
Holtmann N a	2020	Germany	Mild	Short-term follow-up	46.1	21.1	14	42.1	17.8	14	10.1016/j.fertnstert.2020.05.028
Holtmann N b	2020	Germany	Moderate	Short-term follow-up	20	0	2	42.1	17.8	14	10.1016/j.fertnstert.2020.05.028
Hu B	2022	China	Combined/Unclear	Combined/Unclear	42.59	13.72	36	44.38	9.92	45	10.21037/tau-21-922
Hu B a	2022	China	Combined/Unclear	Short-term follow-up	42.98	11.82	31	44.38	9.92	45	10.21037/tau-21-922
Hu B b	2022	China	Combined/Unclear	Long-term follow-up	40.2	12.33	31	44.38	9.92	45	10.21037/tau-21-922
Jimenez-Lopez LA	2023	Mexico	Mild	Long-term follow-up	78.57	5.58	22	80.07	3.27	36	10.21037/tau-22-638
Kabalkin Y	2022	Israel	Mild	Combined/Unclear							10.3390/jcm11185265
Koc E	2021	Turkey	Mild	Short-term follow-up	21.8	15.9	21	35.1	21.7	21	10.1159/000517276
Lestari SW	2023	India	Combined/Unclear	Short-term follow-up	32.9	19.7	20	43.9	18.7	20	10.4103/aja202310
Li H	2020	China	Combined/Unclear	Short-term follow-up							10.1016/j.eclinm.2020.100604
Li H a	2020	China	Mild	Short-term follow-up							10.1016/j.eclinm.2020.100604
Li H b	2020	China	Moderate	Short-term follow-up							10.1016/j.eclinm.2020.100604
Ma L	2021	China	Combined/Unclear	Combined/Unclear	37.292	19.83	12	30.767	16.481	3	10.1002/jmv.26259
Ma L a	2021	China	Mild	Combined/Unclear	38	/	1	30.767	16.481	3	10.1002/jmv.26259
Ma L b	2021	China	Moderate	Combined/Unclear	37.227	20.796	11	30.767	16.481	3	10.1002/jmv.26259
Ma L c	2021	China	Combined/Unclear	Short-term follow-up	35.836	20.114	11	30.767	16.481	3	10.1002/jmv.26259
Ma L d	2021	China	Combined/Unclear	Long-term follow-up	53.3	/	1	30.767	16.481	3	10.1002/jmv.26259
Paoli D	2023	Italy	Combined/Unclear	Long-term follow-up	40.6	15.7	80	41.8	14.269	196	10.1007/s40618-022-01887-3
Pazir Y	2021	Turkey	Mild	Long-term follow-up	28.9	9.1	24	34.5	1.5	24	10.1111/and.14157
Piroozmanesh H	2021	Iran	Combined/Unclear	Combined/Unclear							10.5812/jjcmb.115390
Rafiee B	2021	Iran	Combined/Unclear	Combined/Unclear							10.4081/aiua.2021.4.465
Rafiee B a	2021	Iran	Combined/Unclear	Short-term follow-up							10.4081/aiua.2021.4.465
Rafiee B b	2021	Iran	Combined/Unclear	Long-term follow-up							10.4081/aiua.2021.4.465
Rafiee B c	2021	Iran	Combined/Unclear	Short-term follow-up							10.4081/aiua.2021.4.465
Rafiee B d	2021	Iran	Combined/Unclear	Long-term follow-up							10.4081/aiua.2021.4.465
Ruan Y	2021	China	Combined/Unclear	Combined/Unclear	43.64	12.37	55	40.33	10.87	145	10.1111/andr.12939
Ruan Y a	2021	China	Mild	Combined/Unclear	41.78	15.45	7	40.33	10.87	145	10.1111/andr.12939
Ruan Y b	2021	China	Moderate	Combined/Unclear	42.17	12.41	24	40.33	10.87	145	10.1111/andr.12939
Ruan Y c	2021	China	Severe	Combined/Unclear	44.51	11.13	24	40.33	10.87	145	10.1111/andr.12939
Ruan Y d	2021	China	Combined/Unclear	Short-term follow-up	45.45	11.87	35	40.33	10.87	145	10.1111/andr.12939
Ruan Y e	2021	China	Combined/Unclear	Long-term follow-up	39.1	11.7	20	40.33	10.87	145	10.1111/andr.12939
Saeed AMHM	2022	Iraq	Combined/Unclear	Combined/Unclear	30.8	5.2	30	33.4	1.1	30	10.31838/hiv22.02.628
Sharma DS	2022	India	Combined/Unclear	Long-term follow-up	55.1	21.7	20	15.1	5.7	20	10.1093/humrep/deac104.019
Shcherbitskaia AD	2022	Russia	Combined/Unclear	Long-term follow-up	60.205	10.892	17	56.422	15.474	22	10.3390/ijms231710060
Stigliani S	2023	Italy	Combined/Unclear	Long-term follow-up	35	7.41	20	40.46	10.32	20	10.3389/frph.2022.1114308
Swan R	2021	Canada	Combined/Unclear	Combined/Unclear	41.76	12.416	10	44.62	14.64	5	10.1016/j.fertnstert.2021.07.252
Swan R a	2021	Canada	Combined/Unclear	Short-term follow-up	40.94	16.51	5	44.62	14.64	5	10.1016/j.fertnstert.2021.07.252
Swan R b	2021	Canada	Combined/Unclear	Long-term follow-up	42.58	8.52	5	44.62	14.64	5	10.1016/j.fertnstert.2021.07.252
Temiz MZ	2021	Turkey	Combined/Unclear	Short-term follow-up							10.1111/and.13912
Wang M	2022	China	Combined/Unclear	Combined/Unclear	46.23	25.05	26	45.6	34.47	26	10.1186/s12958-022-00918-1
Yazici MGK	2022	Turkey	Combined/Unclear	Combined/Unclear	41.923	20.357	13	41.308	21.7	13	10.1016/j.fertnstert.2022.08.435
Yildirim O	2022	Iran	Combined/Unclear	Long-term follow-up	40.95	20.51	25	48.23	14.45	25	10.1016/j.jsxm.2022.10.127

## Sheet: Non-progressive sperm motility
First author	Year	Country	Severity of case group	Follow-up status of case group	Non-progressive sperm motility (%)						DOI
					Case group			Control group
					Mean	SD	Total	Mean	SD	Total
Afsin M	2022	Turkey	Combined/Unclear	Combined/Unclear	8.42	5.11	80	10.03	8.48	80	10.30714/j-ebr.2022.163
Aksak T	2022	Turkey	Combined/Unclear	Long-term follow-up							10.1002/jmv.27971
Al-Alami ZM	2022	Jordan	Combined/Unclear	Combined/Unclear							10.3390/life12122076
Ali BR	2022	Iraq	Combined/Unclear	Combined/Unclear	9.364	18.013	186	5.795	5.984	132	10.1002/jcla.24568
Ali BR a	2022	Iraq	No symptom	Combined/Unclear	5.893	3.862	65	5.795	5.984	132	10.1002/jcla.24568
Ali BR b	2022	Iraq	Mild	Combined/Unclear	5.625	4.052	90	5.795	5.984	132	10.1002/jcla.24568
Ali BR c	2022	Iraq	Severe	Combined/Unclear	27.5	38.89	31	5.795	5.984	132	10.1002/jcla.24568
Can Balci MB	2023	Turkey	Combined/Unclear	Combined/Unclear							10.26355/eurrev_202301_30891
Deuel JW	2022	Switzerland	Combined/Unclear	Combined/Unclear							10.1016/S1473-3099(22)00449-2
Deuel JW a	2022	Switzerland	No symptom	Combined/Unclear							10.1016/S1473-3099(22)00449-2
Deuel JW b	2022	Switzerland	Combined/Unclear	Short-term follow-up							10.1016/S1473-3099(22)00449-2
Deuel JW c	2022	Switzerland	Combined/Unclear	Long-term follow-up							10.1016/S1473-3099(22)00449-2
Dil E	2023	Turkey	Combined/Unclear	Combined/Unclear	65.05	15.76	39	63.74	14.6	39	10.5281/zenodo.7581768
Edimiris P	2023	Germany	Mild	Short-term follow-up							10.1186/s12610-023-00190-2
Enikeev D	2022	Russia	Combined/Unclear	Combined/Unclear	6.996	5.878	81	8.9	9.2	44	10.1111/andr.13159
Enikeev D a	2022	Russia	Combined/Unclear	Short-term follow-up	5.9	4.9	44	8.9	9.2	44	10.1111/andr.13159
Enikeev D b	2022	Russia	Combined/Unclear	Long-term follow-up	8.3	6.7	37	8.9	9.2	44	10.1111/andr.13159
Erbay G	2021	Turkey	Combined/Unclear	Long-term follow-up							10.1111/andr.13019
Erbay G a	2021	Turkey	Mild	Long-term follow-up							10.1111/andr.13019
Erbay G b	2021	Turkey	Moderate	Long-term follow-up							10.1111/andr.13019
Ertas K	2022	Turkey	Combined/Unclear	Short-term follow-up							10.1111/and.14609
GamalEl Din SF	2023	Egypt	Combined/Unclear	Long-term follow-up							10.1177/03915603231181723
Gul A	2021	Turkey	Combined/Unclear	Long-term follow-up							10.1159/000517925
Guo TH	2021	China	Combined/Unclear	Combined/Unclear							10.4103/aja.aja_31_21
Guo TH a	2021	China	Mild	Combined/Unclear							10.4103/aja.aja_31_21
Guo TH b	2021	China	Moderate	Combined/Unclear							10.4103/aja.aja_31_21
Guo TH c	2021	China	Severe	Combined/Unclear							10.4103/aja.aja_31_21
Guo TH d	2021	China	Combined/Unclear	Short-term follow-up							10.4103/aja.aja_31_21
Guo TH e	2021	China	Combined/Unclear	Long-term follow-up							10.4103/aja.aja_31_21
Hajizadeh Maleki B	2021	Iran	Combined/Unclear	Short-term follow-up							10.1530/REP-20-0382
Hallak J	2022	Brazil	Combined/Unclear	Short-term follow-up							10.1097/JU.0000000000002558.07
Hamarat MB	2022	Turkey	Combined/Unclear	Combined/Unclear							10.5489/cuaj.7292
Hamarat MB a	2022	Turkey	Combined/Unclear	Short-term follow-up							10.5489/cuaj.7292
Hamarat MB b	2022	Turkey	Combined/Unclear	Long-term follow-up							10.5489/cuaj.7292
Holtmann N	2020	Germany	Combined/Unclear	Short-term follow-up							10.1016/j.fertnstert.2020.05.028
Holtmann N a	2020	Germany	Mild	Short-term follow-up							10.1016/j.fertnstert.2020.05.028
Holtmann N b	2020	Germany	Moderate	Short-term follow-up							10.1016/j.fertnstert.2020.05.028
Hu B	2022	China	Combined/Unclear	Combined/Unclear							10.21037/tau-21-922
Hu B a	2022	China	Combined/Unclear	Short-term follow-up							10.21037/tau-21-922
Hu B b	2022	China	Combined/Unclear	Long-term follow-up							10.21037/tau-21-922
Jimenez-Lopez LA	2023	Mexico	Mild	Long-term follow-up	10	2.96	22	9.465	1.182	36	10.21037/tau-22-638
Kabalkin Y	2022	Israel	Mild	Combined/Unclear							10.3390/jcm11185265
Koc E	2021	Turkey	Mild	Short-term follow-up	12.9	7.6	21	12.9	6.7	21	10.1159/000517276
Lestari SW	2023	India	Combined/Unclear	Short-term follow-up	15.4	9.1	20	11.5	3.6	20	10.4103/aja202310
Li H	2020	China	Combined/Unclear	Short-term follow-up							10.1016/j.eclinm.2020.100604
Li H a	2020	China	Mild	Short-term follow-up							10.1016/j.eclinm.2020.100604
Li H b	2020	China	Moderate	Short-term follow-up							10.1016/j.eclinm.2020.100604
Ma L	2021	China	Combined/Unclear	Combined/Unclear	3.708	2.145	12	12.9	19.15	3	10.1002/jmv.26259
Ma L a	2021	China	Mild	Combined/Unclear	2	/	1	12.9	19.15	3	10.1002/jmv.26259
Ma L b	2021	China	Moderate	Combined/Unclear	3.864	2.178	11	12.9	19.15	3	10.1002/jmv.26259
Ma L c	2021	China	Combined/Unclear	Short-term follow-up	3.373	1.891	11	12.9	19.15	3	10.1002/jmv.26259
Ma L d	2021	China	Combined/Unclear	Long-term follow-up	7.4	/	1	12.9	19.15	3	10.1002/jmv.26259
Paoli D	2023	Italy	Combined/Unclear	Long-term follow-up							10.1007/s40618-022-01887-3
Pazir Y	2021	Turkey	Mild	Long-term follow-up							10.1111/and.14157
Piroozmanesh H	2021	Iran	Combined/Unclear	Combined/Unclear							10.5812/jjcmb.115390
Rafiee B	2021	Iran	Combined/Unclear	Combined/Unclear							10.4081/aiua.2021.4.465
Rafiee B a	2021	Iran	Combined/Unclear	Short-term follow-up							10.4081/aiua.2021.4.465
Rafiee B b	2021	Iran	Combined/Unclear	Long-term follow-up							10.4081/aiua.2021.4.465
Rafiee B c	2021	Iran	Combined/Unclear	Short-term follow-up							10.4081/aiua.2021.4.465
Rafiee B d	2021	Iran	Combined/Unclear	Long-term follow-up							10.4081/aiua.2021.4.465
Ruan Y	2021	China	Combined/Unclear	Combined/Unclear							10.1111/andr.12939
Ruan Y a	2021	China	Mild	Combined/Unclear							10.1111/andr.12939
Ruan Y b	2021	China	Moderate	Combined/Unclear							10.1111/andr.12939
Ruan Y c	2021	China	Severe	Combined/Unclear							10.1111/andr.12939
Ruan Y d	2021	China	Combined/Unclear	Short-term follow-up							10.1111/andr.12939
Ruan Y e	2021	China	Combined/Unclear	Long-term follow-up							10.1111/andr.12939
Saeed AMHM	2022	Iraq	Combined/Unclear	Combined/Unclear							10.31838/hiv22.02.628
Sharma DS	2022	India	Combined/Unclear	Long-term follow-up							10.1093/humrep/deac104.019
Shcherbitskaia AD	2022	Russia	Combined/Unclear	Long-term follow-up	8.917	3.172	17	9.19	3.37	22	10.3390/ijms231710060
Stigliani S	2023	Italy	Combined/Unclear	Long-term follow-up							10.3389/frph.2022.1114308
Swan R	2021	Canada	Combined/Unclear	Combined/Unclear							10.1016/j.fertnstert.2021.07.252
Swan R a	2021	Canada	Combined/Unclear	Short-term follow-up							10.1016/j.fertnstert.2021.07.252
Swan R b	2021	Canada	Combined/Unclear	Long-term follow-up							10.1016/j.fertnstert.2021.07.252
Temiz MZ	2021	Turkey	Combined/Unclear	Short-term follow-up							10.1111/and.13912
Wang M	2022	China	Combined/Unclear	Combined/Unclear							10.1186/s12958-022-00918-1
Yazici MGK	2022	Turkey	Combined/Unclear	Combined/Unclear							10.1016/j.fertnstert.2022.08.435
Yildirim O	2022	Iran	Combined/Unclear	Long-term follow-up							10.1016/j.jsxm.2022.10.127

[truncated: 15 more sheets: Sperm immotility, Normal sperm morphology, Abnormal sperm morphology, Sperm head abnormal, Sperm neck abnormal, Sperm tail abnormal, pH, DNA fragmentation index, Liquefaction time, Oligospermia, Asthenospermia, Teratospermia, WBC found , Bacterium found, Agglutination]
